# Supplementary material for: Bis(3-methyl­anilinium) hexa­chlorido­stannate(IV) dihydrate
Source: Acta Crystallogr Sect E Struct Rep Online. 2012 Apr 28;68(Pt 5):m681. doi: 10.1107/S1600536812017618 (PMC3344401; doi:10.1107/S1600536812017618)
Supplement: Supplementary file 1 [file e-68-0m681-sup1.cif]

##############################################################################
#                                                                            #
# This CIF contains the data in a paper accepted for publication in          #
# Acta Crystallographica Section E. It conforms to the requirements of       #
# Notes for Authors for Acta Crystallographica Section E, and has been       #
# peer reviewed under the auspices of the IUCr Commission on Journals.       #
#                                                                            #
# Full details of the Crystallographic Information File format               #
# are given in the paper "The Crystallographic Information File (CIF):       #
# a New Standard Archive File for Crystallography" by S. R. Hall, F. H.      #
# Allen and I. D. Brown [Acta Cryst. (1991), A47, 655-685].                  #
#                                                                            #
# The current version of the core CIF dictionary is obtainable from          #
# ftp://ftp.iucr.org/pub/cif_core.dic.                                       #
#                                                                            #
# Software is freely available for graphical display of the structure(s)     #
# in this CIF. For information consult the CIF software page                 #
# http://www.iucr.org/resources/cif/software.                                #
#                                                                            #
# This file may be used for bona fide research purposes within the           #
# scientific community so long as proper attribution is given to the journal # 
# article from which it was obtained.                                        #
#                                                                            #
##############################################################################
data_I
_audit_creation_method     SHELXL-97
_chemical_name_systematic
;
Bis(3-methylanilinium) hexachloridostannate(IV) dihydrate
;
_chemical_name_common     ?
_chemical_formula_moiety     '2(C7 H10 N +), Cl6 Sn 2-, 2(H2 O)'
_chemical_formula_sum     'C14 H24 Cl6 N2 O2 Sn'
_chemical_formula_iupac     '(C7 H10 N)2 [Sn Cl6], 2H2 O'
_chemical_formula_weight     583.74
_chemical_melting_point     ?
_symmetry_cell_setting     monoclinic
_symmetry_space_group_name_H-M     'C 2/m'
_symmetry_space_group_name_Hall     '-C 2y'
loop_
    _symmetry_equiv_pos_as_xyz
    'x, y, z'
    '-x, y, -z'
    'x+1/2, y+1/2, z'
    '-x+1/2, y+1/2, -z'
    '-x, -y, -z'
    'x, -y, z'
    '-x+1/2, -y+1/2, -z'
    'x+1/2, -y+1/2, z'
_cell_length_a     20.467(4)
_cell_length_b     7.1699(14)
_cell_length_c     7.7569(16)
_cell_angle_alpha     90.00
_cell_angle_beta     93.83(3)
_cell_angle_gamma     90.00
_cell_volume     1135.8(4)
_cell_formula_units_Z     2
_cell_measurement_reflns_used     1370
_cell_measurement_theta_min     3.36
_cell_measurement_theta_max     24.99
_cell_measurement_temperature     293(2)
_exptl_crystal_description     block
_exptl_crystal_colour     colourless
_exptl_crystal_size_max     0.36
_exptl_crystal_size_mid     0.32
_exptl_crystal_size_min     0.28
_exptl_crystal_density_diffrn     1.707
_exptl_crystal_density_meas     ?
_exptl_crystal_density_method     'not measured'
_exptl_crystal_F_000     580
_exptl_absorpt_coefficient_mu     1.842
_exptl_absorpt_correction_type     multi-scan
_exptl_absorpt_process_details     '(CrystalClear; Rigaku, 2005)'
_exptl_absorpt_correction_T_min     0.963
_exptl_absorpt_correction_T_max     0.971
_exptl_special_details     ?
_diffrn_ambient_temperature     293(2)
_diffrn_radiation_type     MoK\a
_diffrn_radiation_wavelength     0.71073
_diffrn_radiation_source     'fine-focus sealed tube'
_diffrn_radiation_monochromator     graphite
_diffrn_measurement_device_type     'Rigaku Mercury2 CCD'
_diffrn_measurement_method     '\w scans'
_diffrn_detector_area_resol_mean     ?
_diffrn_reflns_number     5833
_diffrn_reflns_av_R_equivalents     0.0362
_diffrn_reflns_av_sigmaI/netI     0.0284
_diffrn_reflns_theta_min     3.01
_diffrn_reflns_theta_max     27.47
_diffrn_reflns_theta_full     27.47
_diffrn_measured_fraction_theta_max     0.999
_diffrn_measured_fraction_theta_full     0.999
_diffrn_reflns_limit_h_min     -26
_diffrn_reflns_limit_h_max     25
_diffrn_reflns_limit_k_min     -9
_diffrn_reflns_limit_k_max     9
_diffrn_reflns_limit_l_min     -10
_diffrn_reflns_limit_l_max     10
_diffrn_standards_number     ?
_diffrn_standards_interval_count     ?
_diffrn_standards_interval_time     ?
_diffrn_standards_decay_%     ?
_refine_special_details
;
Refinement of <i>F</i>^2^ against ALL reflections. The weighted <i>R</i>-factor
<i>wR</i> and goodness of fit <i>S</i> are based on <i>F</i>^2^, conventional
<i>R</i>-factors <i>R</i> are based on <i>F</i>, with <i>F</i> set to zero for
negative <i>F</i>^2^. The threshold expression of <i>F</i>^2^ >
\s(<i>F</i>^2^) is used only for calculating <i>R</i>-factors(gt) <i>etc</i>.
and is not relevant to the choice of reflections for refinement.
<i>R</i>-factors based on <i>F</i>^2^ are statistically about twice as large
as those based on <i>F</i>, and <i>R</i>- factors based on ALL data will be
even larger.
;
_reflns_number_total     1405
_reflns_number_gt     1370
_reflns_threshold_expression     I>2sigma(I)
_refine_ls_structure_factor_coef     Fsqd
_refine_ls_matrix_type     full
_refine_ls_R_factor_all     0.0304
_refine_ls_R_factor_gt     0.0298
_refine_ls_wR_factor_gt     0.0952
_refine_ls_wR_factor_ref     0.0958
_refine_ls_goodness_of_fit_ref     0.917
_refine_ls_restrained_S_all     0.917
_refine_ls_number_reflns     1405
_refine_ls_number_parameters     74
_refine_ls_number_restraints     0
_refine_ls_hydrogen_treatment     constr
_refine_ls_weighting_scheme     calc
_refine_ls_weighting_details
         'calc w=1/[\s^2^(Fo^2^)+(0.0749P)^2^+1.7826P] where P=(Fo^2^+2Fc^2^)/3'
_atom_sites_solution_hydrogens     geom
_atom_sites_solution_primary     direct
_atom_sites_solution_secondary     difmap
_refine_ls_shift/su_max     0.000
_refine_ls_shift/su_mean     0.000
_refine_diff_density_max     0.382
_refine_diff_density_min     -0.725
_refine_ls_extinction_method     'SHELXL97 (Sheldrick, 2008)'
_refine_ls_extinction_coef     0.041(2)
_refine_ls_extinction_expression
                                  'Fc^*^=kFc[1+0.001xFc^2^\l^3^/sin(2\q)]^-1/4^'
loop_
    _atom_type_symbol
    _atom_type_description
    _atom_type_scat_dispersion_real
    _atom_type_scat_dispersion_imag
    _atom_type_scat_source
    'C' 'C' 0.0033 0.0016
                         'International Tables Vol C Tables 4.2.6.8 and 6.1.1.4'
    'H' 'H' 0.0000 0.0000
                         'International Tables Vol C Tables 4.2.6.8 and 6.1.1.4'
    'Cl' 'Cl' 0.1484 0.1585
                         'International Tables Vol C Tables 4.2.6.8 and 6.1.1.4'
    'N' 'N' 0.0061 0.0033
                         'International Tables Vol C Tables 4.2.6.8 and 6.1.1.4'
    'O' 'O' 0.0106 0.0060
                         'International Tables Vol C Tables 4.2.6.8 and 6.1.1.4'
    'Sn' 'Sn' -0.6537 1.4246
                         'International Tables Vol C Tables 4.2.6.8 and 6.1.1.4'
_computing_data_collection     'CrystalClear (Rigaku, 2005)'
_computing_cell_refinement     'CrystalClear (Rigaku, 2005)'
_computing_data_reduction     'CrystalClear (Rigaku, 2005)'
_computing_structure_solution     'SHELXS97 (Sheldrick, 2008)'
_computing_structure_refinement     'SHELXL97 (Sheldrick, 2008)'
_computing_molecular_graphics     'SHELXTL (Sheldrick, 2008)'
_computing_publication_material     'SHELXTL (Sheldrick, 2008)'
loop_
    _atom_site_type_symbol
    _atom_site_label
    _atom_site_fract_x
    _atom_site_fract_y
    _atom_site_fract_z
    _atom_site_U_iso_or_equiv
    _atom_site_adp_type
    _atom_site_calc_flag
    _atom_site_refinement_flags
    _atom_site_occupancy
    _atom_site_symmetry_multiplicity
    _atom_site_disorder_assembly
    _atom_site_disorder_group
    N N1 0.4203(2) 1.0000 0.2314(5) 0.0565(10) Uani d S 1 2 . .
    H H1A 0.4253 0.9464 0.1296 0.068 Uiso d PR 0.50 1 . .
    H H1B 0.4429 0.9367 0.3140 0.068 Uiso d PR 0.50 1 . .
    H H1C 0.4349 1.1169 0.2294 0.068 Uiso d PR 0.50 1 . .
    C C1 0.3335(2) 1.0000 0.4366(5) 0.0416(8) Uani d S 1 2 . .
    H H1 0.3661 1.0000 0.5261 0.050 Uiso calc SR 1 2 . .
    C C2 0.3501(2) 1.0000 0.2664(5) 0.0392(8) Uani d S 1 2 . .
    C C3 0.3029(2) 1.0000 0.1309(5) 0.0537(11) Uani d S 1 2 . .
    H H3 0.3147 1.0000 0.0171 0.064 Uiso calc SR 1 2 . .
    C C4 0.2382(2) 1.0000 0.1673(6) 0.0618(13) Uani d S 1 2 . .
    H H4 0.2058 1.0000 0.0774 0.074 Uiso calc SR 1 2 . .
    C C5 0.2208(2) 1.0000 0.3365(7) 0.0542(11) Uani d S 1 2 . .
    H H5 0.1767 1.0000 0.3588 0.065 Uiso calc SR 1 2 . .
    C C6 0.2677(2) 1.0000 0.4732(5) 0.0429(8) Uani d S 1 2 . .
    C C7 0.2496(3) 1.0000 0.6588(7) 0.0622(13) Uani d S 1 2 . .
    H H7A 0.2819 1.0687 0.7285 0.075 Uiso d PR 0.50 1 . .
    H H7B 0.2481 0.8739 0.7000 0.075 Uiso d PR 0.50 1 . .
    H H7C 0.2075 1.0574 0.6659 0.075 Uiso d PR 0.50 1 . .
    Sn Sn1 0.0000 0.0000 1.0000 0.0370(2) Uani d S 1 4 . .
    Cl Cl1 0.07220(7) 0.0000 0.76437(18) 0.0617(3) Uani d S 1 2 . .
    Cl Cl2 -0.06652(4) 0.24302(12) 0.85527(11) 0.0565(3) Uani d . 1 1 . .
    O O1 0.0000 0.3385(11) 0.5000 0.136(3) Uani d S 1 2 . .
    H H1D -0.0216 0.3511 0.5891 0.203 Uiso d PR 0.50 1 . .
    H H1E 0.0390 0.3062 0.5304 0.203 Uiso d PR 0.50 1 . .
loop_
    _atom_site_aniso_label
    _atom_site_aniso_U_11
    _atom_site_aniso_U_22
    _atom_site_aniso_U_33
    _atom_site_aniso_U_12
    _atom_site_aniso_U_13
    _atom_site_aniso_U_23
    N1 0.0412(19) 0.081(3) 0.0478(19) 0.000 0.0093(15) 0.000
    C1 0.0394(19) 0.050(2) 0.0354(17) 0.000 -0.0004(14) 0.000
    C2 0.0346(18) 0.046(2) 0.0368(17) 0.000 0.0041(14) 0.000
    C3 0.054(3) 0.072(3) 0.0344(18) 0.000 -0.0035(17) 0.000
    C4 0.045(2) 0.085(4) 0.053(2) 0.000 -0.0157(19) 0.000
    C5 0.035(2) 0.063(3) 0.064(3) 0.000 0.0028(18) 0.000
    C6 0.047(2) 0.0370(19) 0.0458(19) 0.000 0.0089(16) 0.000
    C7 0.070(3) 0.065(3) 0.054(2) 0.000 0.025(2) 0.000
    Sn1 0.0290(2) 0.0291(2) 0.0536(3) 0.000 0.00791(15) 0.000
    Cl1 0.0550(7) 0.0597(7) 0.0742(7) 0.000 0.0323(6) 0.000
    Cl2 0.0503(4) 0.0477(4) 0.0712(5) 0.0134(3) 0.0023(3) 0.0088(4)
    O1 0.127(5) 0.173(7) 0.105(4) 0.000 -0.009(4) 0.000
_geom_special_details
;
All e.s.d.'s (except the e.s.d. in the dihedral angle between two l.s. planes)
are estimated using the full covariance matrix. The cell e.s.d.'s are taken
into account individually in the estimation of e.s.d.'s in distances, angles
and torsion angles; correlations between e.s.d.'s in cell parameters are only
used when they are defined by crystal symmetry. An approximate (isotropic)
treatment of cell e.s.d.'s is used for estimating e.s.d.'s involving l.s.
planes.
;
loop_
    _geom_bond_atom_site_label_1
    _geom_bond_atom_site_label_2
    _geom_bond_site_symmetry_2
    _geom_bond_distance
    _geom_bond_publ_flag
    N1 C2 . 1.480(5) ?
    N1 H1A . 0.8900 ?
    N1 H1B . 0.8899 ?
    N1 H1C . 0.8901 ?
    C1 C2 . 1.385(5) ?
    C1 C6 . 1.395(6) ?
    C1 H1 . 0.9300 ?
    C2 C3 . 1.380(6) ?
    C3 C4 . 1.372(7) ?
    C3 H3 . 0.9300 ?
    C4 C5 . 1.383(7) ?
    C4 H4 . 0.9300 ?
    C5 C6 . 1.383(7) ?
    C5 H5 . 0.9300 ?
    C6 C7 . 1.511(6) ?
    C7 H7A . 0.9602 ?
    C7 H7B . 0.9600 ?
    C7 H7C . 0.9600 ?
    Sn1 Cl1 5_557 2.4260(13) ?
    Sn1 Cl1 . 2.4260(13) ?
    Sn1 Cl2 6 2.4384(9) ?
    Sn1 Cl2 2_557 2.4384(9) ?
    Sn1 Cl2 . 2.4384(9) ?
    Sn1 Cl2 5_557 2.4384(9) ?
    O1 H1D . 0.8500 ?
    O1 H1E . 0.8499 ?
loop_
    _geom_angle_atom_site_label_1
    _geom_angle_atom_site_label_2
    _geom_angle_atom_site_label_3
    _geom_angle_site_symmetry_1
    _geom_angle_site_symmetry_3
    _geom_angle
    _geom_angle_publ_flag
    C2 N1 H1A . . 109.5 ?
    C2 N1 H1B . . 109.4 ?
    H1A N1 H1B . . 109.5 ?
    C2 N1 H1C . . 109.5 ?
    H1A N1 H1C . . 109.5 ?
    H1B N1 H1C . . 109.5 ?
    C2 C1 C6 . . 119.7(4) ?
    C2 C1 H1 . . 120.2 ?
    C6 C1 H1 . . 120.2 ?
    C3 C2 C1 . . 121.5(4) ?
    C3 C2 N1 . . 119.9(4) ?
    C1 C2 N1 . . 118.5(4) ?
    C2 C3 C4 . . 118.6(4) ?
    C2 C3 H3 . . 120.7 ?
    C4 C3 H3 . . 120.7 ?
    C5 C4 C3 . . 120.7(4) ?
    C5 C4 H4 . . 119.7 ?
    C3 C4 H4 . . 119.7 ?
    C6 C5 C4 . . 121.1(4) ?
    C6 C5 H5 . . 119.5 ?
    C4 C5 H5 . . 119.5 ?
    C5 C6 C1 . . 118.4(4) ?
    C5 C6 C7 . . 121.9(4) ?
    C1 C6 C7 . . 119.7(4) ?
    C6 C7 H7A . . 109.5 ?
    C6 C7 H7B . . 109.5 ?
    H7A C7 H7B . . 109.4 ?
    C6 C7 H7C . . 109.4 ?
    H7A C7 H7C . . 109.5 ?
    H7B C7 H7C . . 109.5 ?
    Cl1 Sn1 Cl1 5_557 . 180.0 ?
    Cl1 Sn1 Cl2 5_557 6 89.85(4) ?
    Cl1 Sn1 Cl2 . 6 90.15(3) ?
    Cl1 Sn1 Cl2 5_557 2_557 90.15(4) ?
    Cl1 Sn1 Cl2 . 2_557 89.85(4) ?
    Cl2 Sn1 Cl2 6 2_557 180.0 ?
    Cl1 Sn1 Cl2 5_557 . 89.85(3) ?
    Cl1 Sn1 Cl2 . . 90.15(3) ?
    Cl2 Sn1 Cl2 6 . 91.22(5) ?
    Cl2 Sn1 Cl2 2_557 . 88.78(5) ?
    Cl1 Sn1 Cl2 5_557 5_557 90.15(3) ?
    Cl1 Sn1 Cl2 . 5_557 89.85(3) ?
    Cl2 Sn1 Cl2 6 5_557 88.78(5) ?
    Cl2 Sn1 Cl2 2_557 5_557 91.22(5) ?
    Cl2 Sn1 Cl2 . 5_557 180.0 ?
    H1D O1 H1E . . 109.5 ?
loop_
    _geom_torsion_atom_site_label_1
    _geom_torsion_atom_site_label_2
    _geom_torsion_atom_site_label_3
    _geom_torsion_atom_site_label_4
    _geom_torsion_site_symmetry_1
    _geom_torsion_site_symmetry_2
    _geom_torsion_site_symmetry_3
    _geom_torsion_site_symmetry_4
    _geom_torsion
    _geom_torsion_publ_flag
    C6 C1 C2 C3 . . . . 0.0 ?
    C6 C1 C2 N1 . . . . 180.0 ?
    C1 C2 C3 C4 . . . . 0.0 ?
    N1 C2 C3 C4 . . . . 180.0 ?
    C2 C3 C4 C5 . . . . 0.0 ?
    C3 C4 C5 C6 . . . . 0.0 ?
    C4 C5 C6 C1 . . . . 0.0 ?
    C4 C5 C6 C7 . . . . 180.0 ?
    C2 C1 C6 C5 . . . . 0.0 ?
    C2 C1 C6 C7 . . . . 180.0 ?
loop_
    _geom_hbond_atom_site_label_D
    _geom_hbond_atom_site_label_H
    _geom_hbond_atom_site_label_A
    _geom_hbond_site_symmetry_A
    _geom_hbond_distance_DH
    _geom_hbond_distance_HA
    _geom_hbond_distance_DA
    _geom_hbond_angle_DHA
    N1 H1A Cl2 3_554 0.89 2.59 3.476(4) 171.0
    N1 H1B O1 3 0.89 1.93 2.809(5) 170.3
    N1 H1C Cl1 7_566 0.89 2.75 3.5883(7) 157.2
    O1 H1D Cl2 . 0.85 2.44 3.228(2) 154.2
data_global
_journal_date_recd_electronic     2012-04-11
_journal_date_accepted     2012-04-20
_journal_name_full     'Acta Crystallographica, Section E'
_journal_year     2012
_journal_volume     68
_journal_issue      5
_journal_page_first     m681
_journal_page_last     m681
_journal_paper_category     QM
_journal_paper_doi     10.1107/S1600536812017618
_journal_coeditor_code     HY2538
_publ_contact_author_name     'Ming-liang Liu'
_publ_contact_author_address
;
Ordered Matter Science Research Center
Southeast University
Nanjing 211189
People's Republic of China
;
_publ_contact_author_email     jgsdxlml@163.com
_publ_contact_author_fax     ?
_publ_contact_author_phone     ?
_publ_section_title
;
Bis(3-methylanilinium) hexachloridostannate(IV) dihydrate
;
loop_
    _publ_author_name
    _publ_author_footnote
    _publ_author_address
    'Liu, Ming-Liang' .
;
Ordered Matter Science Research Center
Southeast University
Nanjing 211189
People's Republic of China
;
_iucr_refine_instructions_details
;
TITL 1                           New: C2/m
CELL  0.71073   20.4670    7.1699    7.7569    90.000    93.830    90.000
ZERR  2           0.0040    0.0014    0.0016     0.000     0.030     0.000
LATT 7
SYMM             - X ,              Y ,            - Z
SFAC C  H  Cl N  O  Sn
UNIT 28 48 12 4 4 2
L.S. 22
EXTI  0.04095
ACTA
BOND $H
FMAP 2
PLAN 0
CONF
eqiv $3  -x+1/2, -y+3/2, -z+1
eqiv $2  x+1/2, y+1/2, z
eqiv $1  x+1/2, y+1/2, z-1
htab O1    Cl1
htab O1    Cl2
htab N1    Cl2$3
htab N1    Cl1_$3
htab N1    O1_$2
htab N1    Cl2_$1
htab
WGHT  0.045400  1.173500
FVAR  0.215560
N1     4   0.420290  1.000000  0.231360 10.500000  0.041250  0.081330 =
           0.047760  0.000000  0.009330  0.000000
AFIX 3
H1A    2   0.425300  0.946410  0.129590 10.500000 -1.200000
H1B    2   0.442930  0.936690  0.313990 10.500000 -1.200000
H1C    2   0.434860  1.116900  0.229450 10.500000 -1.200000
AFIX 0
C1     1   0.333546  1.000000  0.436618 10.500000  0.039370  0.049590 =
           0.035430  0.000000 -0.000380  0.000000
AFIX 43
H1     2   0.366137  1.000000  0.526103 10.500000 -1.200000
AFIX 0
C2     1   0.350112  1.000000  0.266443 10.500000  0.034580  0.046330 =
           0.036790  0.000000  0.004090  0.000000
C3     1   0.302897  1.000000  0.130882 10.500000  0.053660  0.072330 =
           0.034390  0.000000 -0.003460  0.000000
AFIX 43
H3     2   0.314673  1.000000  0.017142 10.500000 -1.200000
AFIX 0
C4     1   0.238240  1.000000  0.167323 10.500000  0.044940  0.085070 =
           0.052840  0.000000 -0.015700  0.000000
AFIX 43
H4     2   0.205831  1.000000  0.077383 10.500000 -1.200000
AFIX 0
C5     1   0.220756  1.000000  0.336543 10.500000  0.035480  0.063330 =
           0.063860  0.000000  0.002760  0.000000
AFIX 43
H5     2   0.176665  1.000000  0.358778 10.500000 -1.200000
AFIX 0
C6     1   0.267745  1.000000  0.473176 10.500000  0.046730  0.036980 =
           0.045800  0.000000  0.008890  0.000000
C7     1   0.249644  1.000000  0.658799 10.500000  0.069880  0.065160 =
           0.054250  0.000000  0.025270  0.000000
AFIX 3
H7A    2   0.281854  1.068710  0.728489 10.500000 -1.200000
H7B    2   0.248054  0.873930  0.699999 10.500000 -1.200000
H7C    2   0.207524  1.057360  0.665869 10.500000 -1.200000
AFIX 0
Sn1    6   0.000000  0.000000  1.000000 10.250000  0.028980  0.029140 =
           0.053650  0.000000  0.007910  0.000000
Cl1    3   0.072205  0.000000  0.764367 10.500000  0.055010  0.059690 =
           0.074210  0.000000  0.032320  0.000000
Cl2    3  -0.066519  0.243016  0.855274 11.000000  0.050280  0.047720 =
           0.071190  0.008850  0.002350  0.013420
O1     5   0.000000  0.338531  0.500000 10.500000  0.126610  0.172730 =
           0.105320  0.000000 -0.009150  0.000000
AFIX 3
H1D    2  -0.021610  0.351061  0.589130 10.500000 -1.500000
H1E    2   0.039030  0.306211  0.530440 10.500000 -1.500000
AFIX 0
HKLF 4
END
;
