# Supplementary material for: Bis(3-methyl­anilinium) hexa­chlorido­stannate(IV) dihydrate
Source: Acta Crystallogr Sect E Struct Rep Online. 2012 Apr 28;68(Pt 5):m681. doi: 10.1107/S1600536812017618 (PMC3344401; doi:10.1107/S1600536812017618)
Supplement: Supplementary file 2 [file e-68-0m681-Isup2.hkl]

# 
# h,k,l, Fc-squared, Fo-squared, sigma(Fo-squared) and status flag 
# 
data_I
_shelx_title ' 1                           New: C2/m' 
_shelx_refln_list_code          4 
_shelx_F_calc_maximum      205.36 
_exptl_crystal_F_000       580.00 
_reflns_d_resolution_high  0.7703 
 
loop_ 
 _symmetry_equiv_pos_as_xyz 
 'x, y, z' 
 '-x, y, -z' 
 'x+1/2, y+1/2, z' 
 '-x+1/2, y+1/2, -z' 
 '-x, -y, -z' 
 'x, -y, z' 
 '-x+1/2, -y+1/2, -z' 
 'x+1/2, -y+1/2, z' 
 
_cell_length_a    20.4670 
_cell_length_b     7.1699 
_cell_length_c     7.7569 
_cell_angle_alpha  90.000 
_cell_angle_beta   93.830 
_cell_angle_gamma  90.000 
 
_shelx_F_squared_multiplier     1.000 
 
loop_ 
 _refln_index_h 
 _refln_index_k 
 _refln_index_l 
 _refln_F_squared_calc 
 _refln_F_squared_meas 
 _refln_F_squared_sigma 
 _refln_observed_status 
   4   0   0    18791.47    17138.35    285.62 o 
   6   0   0     3801.63     4694.93     89.32 o 
   8   0   0      906.49     1170.23     59.47 o 
  10   0   0      206.24      137.39      3.85 o 
  12   0   0    14468.69    14998.48    422.85 o 
  14   0   0    15213.25    15128.57    389.59 o 
  16   0   0     6876.47     6673.79    177.68 o 
  18   0   0     1587.30     1587.97     49.65 o 
  20   0   0       64.64       64.00      6.82 o 
  22   0   0        0.86        8.32      5.87 o 
  24   0   0       82.65       87.01     22.61 o 
  26   0   0      533.15      576.31     76.12 o 
   1   1   0     6043.63     6847.07     92.91 o 
   3   1   0    16288.40    17067.54    217.14 o 
   5   1   0     1846.41     2183.72     20.80 o 
   7   1   0      228.57      256.87      7.82 o 
   9   1   0     4616.79     5065.11     73.86 o 
  11   1   0     2546.43     2330.13     67.22 o 
  13   1   0     4059.84     4124.67     99.01 o 
  15   1   0     3227.17     3264.47     66.15 o 
  17   1   0     2085.95     1967.74     42.61 o 
  19   1   0      508.97      460.34     12.96 o 
  21   1   0      244.67      219.18     11.62 o 
  23   1   0      445.44      434.89     18.81 o 
  25   1   0      252.82      260.46     31.77 o 
   0   2   0    29400.52    27114.74    485.32 o 
   2   2   0     2359.34     2341.33     48.03 o 
   4   2   0     8775.66     8698.82     97.18 o 
   6   2   0     5131.82     5210.79     66.73 o 
   8   2   0    10267.81    10422.45    147.09 o 
  10   2   0     4333.52     4389.17     64.97 o 
  12   2   0     4728.75     4896.28     78.34 o 
  14   2   0     1013.18      916.39     20.80 o 
  16   2   0      118.00      105.65      3.81 o 
  18   2   0      317.60      308.16     16.06 o 
  20   2   0      750.02      707.93     25.91 o 
  22   2   0     1058.27     1074.64     40.17 o 
  24   2   0      867.27      838.06     33.88 o 
   1   3   0     6766.91     5376.28     67.37 o 
   3   3   0    12676.99    11119.08    162.11 o 
   5   3   0     4159.59     3786.16     80.77 o 
   7   3   0     1816.62     1714.73     44.52 o 
   9   3   0     4227.05     4294.36     63.72 o 
  11   3   0     1998.52     2001.36     30.73 o 
  13   3   0     2283.85     2359.31     38.81 o 
  15   3   0     2132.56     2195.96     48.90 o 
  17   3   0     1729.94     1803.56     53.94 o 
  19   3   0      738.71      764.18     26.73 o 
  21   3   0      402.02      443.49     19.81 o 
  23   3   0      426.33      455.45     23.09 o 
  25   3   0      149.99      146.72     12.13 o 
   0   4   0    42171.64    39198.77   1563.30 o 
   2   4   0     5510.96     5353.53     78.60 o 
   4   4   0     2744.43     2666.16     37.81 o 
   6   4   0      434.09      439.77     18.37 o 
   8   4   0      198.39      187.38      7.90 o 
  10   4   0       87.11       72.22      3.31 o 
  12   4   0     4895.64     4685.93     95.44 o 
  14   4   0     6029.75     5943.41    173.84 o 
  16   4   0     3083.63     2978.21     93.06 o 
  18   4   0      924.60      901.33     31.84 o 
  20   4   0       63.96       67.18      7.61 o 
  22   4   0        3.54        5.95      4.24 o 
   1   5   0     3918.37     3690.49     60.19 o 
   3   5   0     4000.90     3835.25     63.24 o 
   5   5   0      592.54      578.84     10.86 o 
   7   5   0      152.52      147.16      8.30 o 
   9   5   0     1225.46     1268.02     37.61 o 
  11   5   0     1580.01     1512.27     32.21 o 
  13   5   0     2064.38     2130.06     62.69 o 
  15   5   0     1704.15     1732.15     58.35 o 
  17   5   0      728.43      713.60     26.36 o 
  19   5   0      144.74      140.38     10.06 o 
  21   5   0       61.39       79.53      8.68 o 
   0   6   0     2312.93     2292.55     60.83 o 
   2   6   0       83.24       99.27      7.73 o 
   4   6   0     1768.09     1746.17     33.94 o 
   6   6   0     1921.45     1948.51     81.01 o 
   8   6   0     2767.26     2578.87    159.68 o 
  10   6   0     1344.18     1383.90     33.55 o 
  12   6   0     1216.08     1267.64     40.04 o 
  14   6   0      310.71      324.63     14.49 o 
  16   6   0       55.65       58.06      6.87 o 
  18   6   0      147.95      149.57     10.72 o 
  20   6   0      276.84      256.04     17.93 o 
   1   7   0      725.88      652.99     15.92 o 
   3   7   0     1361.90     1274.77     32.66 o 
   5   7   0      731.37      707.71     27.58 o 
   7   7   0      563.57      542.26     14.08 o 
   9   7   0      713.35      724.64     25.36 o 
  11   7   0      396.05      387.94     20.83 o 
  13   7   0      265.92      271.86     18.90 o 
  15   7   0      390.51      372.38     17.78 o 
  17   7   0      362.79      344.40     21.15 o 
   0   8   0     3369.14     2795.70    423.98 o 
   2   8   0      910.59      921.78     24.46 o 
   4   8   0      496.78      499.36     18.12 o 
   6   8   0       12.10        9.85      4.01 o 
   8   8   0       10.85       19.07      4.50 o 
  10   8   0       50.96       64.40      7.86 o 
  12   8   0      633.74      657.15     37.51 o 
   1   9   0      533.95      539.58     35.90 o 
   3   9   0      472.89      436.05     43.01 o 
   5   9   0       97.37       86.59     17.45 o 
 -26   0   1      144.29      129.73     29.31 o 
 -24   0   1      364.16      361.86     31.10 o 
 -22   0   1      397.17      402.70     28.74 o 
 -20   0   1     1541.56     1391.55     94.96 o 
 -18   0   1     1823.73     1823.04     51.03 o 
 -16   0   1     2458.03     2374.15    122.89 o 
 -14   0   1     3295.05     3272.38    143.13 o 
 -12   0   1     1085.71     1082.76     49.60 o 
 -10   0   1     5226.47     6019.83    204.00 o 
  -8   0   1      345.10      374.96     22.04 o 
  -6   0   1     1988.24     2622.50     55.12 o 
  -4   0   1     3280.02     4828.88     57.71 o 
  -2   0   1    13419.71    16167.42    434.73 o 
   2   0   1    29190.48    31623.71    411.16 o 
   4   0   1      328.31      638.77     26.24 o 
   6   0   1      814.73      576.01      8.98 o 
   8   0   1        7.17       10.76      2.64 o 
  10   0   1     1114.89     1214.97     34.86 o 
  12   0   1     5385.50     5579.39    179.98 o 
  14   0   1     7005.07     7175.29    251.51 o 
  16   0   1     6184.23     5947.50    225.03 o 
  18   0   1      178.97      144.86     20.27 o 
  20   0   1      130.91      105.23      9.66 o 
  22   0   1       21.43       17.73      4.81 o 
  24   0   1       80.10      138.27     35.75 o 
  26   0   1      497.23      492.87     84.74 o 
 -25   1   1      542.26      558.80     34.38 o 
 -23   1   1      735.66      734.93     24.63 o 
 -21   1   1      605.71      618.40     19.15 o 
 -19   1   1      450.42      494.11     14.53 o 
 -17   1   1      935.51      918.46     17.73 o 
 -15   1   1     1878.75     1916.74     32.15 o 
 -13   1   1     5505.04     5929.97     94.45 o 
 -11   1   1     5183.50     5012.99     69.91 o 
  -9   1   1     6167.24     6202.14     76.66 o 
  -7   1   1     9690.03     9406.31     96.49 o 
  -5   1   1     2611.16     2074.70     26.72 o 
  -3   1   1     3100.91     2341.84     20.76 o 
  -1   1   1    25506.52    22690.78    280.21 o 
   1   1   1     5232.97     4229.37     54.31 o 
   3   1   1    15370.54    14030.60    263.74 o 
   5   1   1    13910.43    13217.74    131.42 o 
   7   1   1     5992.73     5498.03     63.01 o 
   9   1   1     3127.92     3090.97     40.73 o 
  11   1   1     1706.56     1715.71     24.99 o 
  13   1   1     4097.27     3798.03    103.19 o 
  15   1   1      589.42      624.53     12.70 o 
  17   1   1     3177.83     3167.38     63.89 o 
  19   1   1     1060.95     1044.15     25.25 o 
  21   1   1      696.50      686.34     20.90 o 
  23   1   1      238.10      225.65     12.08 o 
  25   1   1      412.11      484.58     56.92 o 
 -24   2   1     1776.47     1736.91     83.40 o 
 -22   2   1     1068.02     1077.64     48.37 o 
 -20   2   1      431.80      439.99     14.17 o 
 -18   2   1       69.01       63.10      3.95 o 
 -16   2   1       55.85       52.62      4.86 o 
 -14   2   1     1492.86     1459.36     30.00 o 
 -12   2   1     8514.53     8376.58    115.93 o 
 -10   2   1    34205.73    35656.23    750.74 o 
  -8   2   1    12132.87    11615.19    202.12 o 
  -6   2   1     4863.91     4895.42     72.51 o 
  -4   2   1     1647.18     1801.38     28.34 o 
  -2   2   1     3062.69     3441.29     33.82 o 
   0   2   1       39.82       11.75      1.09 o 
   2   2   1    39989.12    36154.05    683.00 o 
   4   2   1    38406.97    35804.04    665.21 o 
   6   2   1    23559.51    23297.02    360.42 o 
   8   2   1     6352.77     6501.64     81.14 o 
  10   2   1       25.48       30.03      2.53 o 
  12   2   1      159.22      151.93      3.75 o 
  14   2   1      156.02      183.71      5.05 o 
  16   2   1     3281.79     3274.44     75.77 o 
  18   2   1     1788.12     1736.07     43.60 o 
  20   2   1     2725.50     2718.68     92.83 o 
  22   2   1      923.86      928.58     35.54 o 
  24   2   1      114.44      102.73      9.02 o 
 -25   3   1      463.51      466.86     33.10 o 
 -23   3   1      760.62      735.93     29.50 o 
 -21   3   1      673.39      676.06     26.12 o 
 -19   3   1      346.05      343.56     12.74 o 
 -17   3   1      385.08      351.61     11.74 o 
 -15   3   1      671.13      607.05     21.71 o 
 -13   3   1     2779.25     2684.12     64.94 o 
 -11   3   1     3461.63     3316.60     75.70 o 
  -9   3   1     4646.31     4541.78     83.91 o 
  -7   3   1     4658.22     4901.86     91.52 o 
  -5   3   1      662.33      743.88     16.25 o 
  -3   3   1       70.09      102.18      5.21 o 
  -1   3   1     5613.41     5871.98    149.12 o 
   1   3   1     1533.94     1697.48     62.45 o 
   3   3   1     7828.07     8162.97    178.37 o 
   5   3   1     7332.58     7624.29    102.02 o 
   7   3   1     2759.18     2754.55     44.63 o 
   9   3   1      704.48      685.62     17.45 o 
  11   3   1      294.10      270.38      9.35 o 
  13   3   1     1734.43     1720.45     38.34 o 
  15   3   1      482.00      487.12     14.02 o 
  17   3   1     2838.36     2881.68     90.08 o 
  19   3   1     1124.10     1087.32     39.72 o 
  21   3   1      553.17      520.03     23.14 o 
  23   3   1      113.91      103.54      9.39 o 
 -22   4   1      255.28      279.90     16.20 o 
 -20   4   1      962.46     1018.82     38.01 o 
 -18   4   1     1190.32     1217.65     42.65 o 
 -16   4   1     1617.65     1649.76     41.73 o 
 -14   4   1     1766.68     1858.34     43.32 o 
 -12   4   1      797.20      822.28     22.77 o 
 -10   4   1     2143.25     2307.37     54.34 o 
  -8   4   1      144.66      129.38      3.23 o 
  -6   4   1     2441.89     2352.01     33.94 o 
  -4   4   1     4505.70     4223.67     61.92 o 
  -2   4   1     8658.29     7974.40    134.50 o 
   0   4   1     7139.73     6669.46    112.27 o 
   2   4   1     9821.39     8738.14    579.84 o 
   4   4   1     1037.01      944.81     23.92 o 
   6   4   1       76.59       73.87      3.69 o 
   8   4   1      356.40      359.87     15.39 o 
  10   4   1     1426.86     1392.45     61.28 o 
  12   4   1     3191.85     3262.38     73.18 o 
  14   4   1     3995.61     4156.38    102.52 o 
  16   4   1     3119.23     3194.31    101.04 o 
  18   4   1      170.48      191.27     11.93 o 
  20   4   1       99.27      109.06      8.44 o 
  22   4   1       25.61       45.93      6.33 o 
 -21   5   1      195.63      188.16     13.75 o 
 -19   5   1      211.80      210.17     12.14 o 
 -17   5   1      548.78      532.29     22.13 o 
 -15   5   1     1038.87     1024.08     35.73 o 
 -13   5   1     2058.15     2004.89     47.71 o 
 -11   5   1     1634.43     1619.59     44.84 o 
  -9   5   1     1505.63     1467.74     31.64 o 
  -7   5   1     1601.57     1548.48     26.56 o 
  -5   5   1      902.00      953.09     20.96 o 
  -3   5   1     1071.15     1059.97     27.76 o 
  -1   5   1     4525.29     4614.61    134.22 o 
   1   5   1     1847.34     1632.32     28.57 o 
   3   5   1     2782.97     2555.18     54.23 o 
   5   5   1     2482.65     2427.01     67.61 o 
   7   5   1     1376.28     1338.16     28.27 o 
   9   5   1     1132.34     1044.74     43.23 o 
  11   5   1     1036.60     1055.42     35.77 o 
  13   5   1     1661.15     1711.54     54.27 o 
  15   5   1      249.38      267.83     12.71 o 
  17   5   1      841.63      875.19     38.33 o 
  19   5   1      268.08      247.67     14.73 o 
  21   5   1      254.16      229.55     14.87 o 
 -20   6   1      148.75      132.18     10.82 o 
 -18   6   1        0.83       10.26      5.69 o 
 -16   6   1        6.98        6.48      3.55 o 
 -14   6   1      464.17      453.26     17.95 o 
 -12   6   1     2001.45     1975.59     62.80 o 
 -10   6   1     5516.62     5402.91    132.89 o 
  -8   6   1     2346.23     2299.94     54.21 o 
  -6   6   1     1011.86      979.17     20.69 o 
  -4   6   1        5.37       21.07      2.68 o 
  -2   6   1       34.11       49.37      3.07 o 
   0   6   1       97.97       83.21      3.97 o 
   2   6   1     4246.71     4111.81     87.67 o 
   4   6   1     4650.09     4488.47    101.18 o 
   6   6   1     3941.28     3882.69    108.75 o 
   8   6   1     1529.86     1456.46     36.76 o 
  10   6   1      131.56      119.99      6.22 o 
  12   6   1        5.32       12.59      4.19 o 
  14   6   1       71.01       62.56      6.21 o 
  16   6   1      654.44      626.42     25.61 o 
  18   6   1      502.19      495.06     25.82 o 
 -17   7   1      100.82      110.85      9.75 o 
 -15   7   1      130.29      136.00     12.01 o 
 -13   7   1      530.23      554.18     26.51 o 
 -11   7   1      878.03      942.48     32.89 o 
  -9   7   1     1324.41     1387.33     52.41 o 
  -7   7   1     1159.07     1216.89     32.48 o 
  -5   7   1      359.75      384.40     12.14 o 
  -3   7   1      129.26      157.52      7.81 o 
  -1   7   1      790.31      781.82     17.33 o 
   1   7   1      786.98      802.33     22.36 o 
   3   7   1     1714.10     1759.26     39.55 o 
   5   7   1     1903.60     2047.58     69.40 o 
   7   7   1      707.52      757.77     22.45 o 
   9   7   1      195.95      201.83     12.29 o 
  11   7   1       82.43       90.04      8.64 o 
  13   7   1      359.87      367.92     17.48 o 
  15   7   1      202.27      239.05     16.32 o 
  17   7   1      784.97      842.83     72.38 o 
 -12   8   1      154.88      171.09     13.41 o 
 -10   8   1      258.37      271.00     17.77 o 
  -8   8   1       75.49       78.26     11.85 o 
  -6   8   1      433.72      421.13     35.53 o 
  -4   8   1      696.07      743.61     27.31 o 
  -2   8   1     1158.68     1163.96     33.25 o 
   0   8   1      820.67      866.45     25.62 o 
   2   8   1     1042.04      970.25     27.09 o 
   4   8   1      147.25      149.84     10.23 o 
   6   8   1       56.65       53.39      6.79 o 
   8   8   1      105.99       95.16      8.87 o 
  10   8   1      300.39      293.91     19.46 o 
  12   8   1      476.04      471.44     26.69 o 
  -5   9   1      188.31      197.31     18.70 o 
  -3   9   1      251.96      256.31     18.86 o 
  -1   9   1      537.42      474.96     28.75 o 
   1   9   1      287.93      250.95     27.62 o 
   3   9   1      235.98      216.60     15.71 o 
   5   9   1      260.53      215.19     17.31 o 
 -26   0   2       29.55       37.89     20.02 o 
 -24   0   2      278.95      245.26     18.72 o 
 -22   0   2     2207.54     2154.84    184.50 o 
 -20   0   2     3446.14     3534.29    142.66 o 
 -18   0   2     5318.01     5358.61    152.19 o 
 -16   0   2      678.57      752.11     19.70 o 
 -14   0   2        2.91       12.03      2.08 o 
 -12   0   2      428.64      434.36     13.50 o 
 -10   0   2     1899.63     1899.84     39.65 o 
  -8   0   2    18857.76    19518.90    390.92 o 
  -6   0   2    41049.14    42895.37    821.10 o 
  -4   0   2    40333.14    42354.53   1317.94 o 
  -2   0   2    13077.07    10847.50    950.99 o 
   0   0   2       63.19      334.00      6.31 o 
   2   0   2       41.59      320.01     27.70 o 
   4   0   2      868.58      553.65     16.83 o 
   6   0   2    16101.64    14859.09    279.05 o 
   8   0   2    12654.79    12225.67    252.33 o 
  10   0   2    14771.66    15306.50    511.77 o 
  12   0   2     6448.95     6467.54    158.00 o 
  14   0   2      269.58      284.56      9.26 o 
  16   0   2      677.39      763.37     22.80 o 
  18   0   2      187.60      193.62     19.18 o 
  20   0   2      265.09      280.73     20.26 o 
  22   0   2      561.39      587.06     38.37 o 
  24   0   2      848.88      872.45    114.75 o 
 -25   1   2      326.14      273.39     20.49 o 
 -23   1   2      577.15      576.88     26.17 o 
 -21   1   2     1835.63     1746.31     48.42 o 
 -19   1   2      969.53     1002.04     30.46 o 
 -17   1   2     1125.71     1131.62     27.15 o 
 -15   1   2      688.44      673.32     13.22 o 
 -13   1   2     1023.83     1004.63     22.55 o 
 -11   1   2     3274.04     3629.26     59.39 o 
  -9   1   2     4090.38     4108.79     69.30 o 
  -7   1   2     8133.51     8855.44    142.98 o 
  -5   1   2     7354.79     8149.90     97.73 o 
  -3   1   2     2105.73     2443.30     24.17 o 
  -1   1   2     3155.08     3584.96     51.61 o 
   1   1   2      523.97      717.07      7.07 o 
   3   1   2     7287.94     7929.11    100.37 o 
   5   1   2     1174.16     1244.41     22.35 o 
   7   1   2    11646.63    12787.85    158.14 o 
   9   1   2     2936.78     2980.81     53.94 o 
  11   1   2     2413.27     2475.53     41.24 o 
  13   1   2      449.00      441.08     10.11 o 
  15   1   2     1975.64     1863.58     33.82 o 
  17   1   2       13.84       13.09      2.82 o 
  19   1   2     1806.29     1779.61     50.11 o 
  21   1   2      632.67      608.74     20.67 o 
  23   1   2      470.61      463.19     31.80 o 
  25   1   2      239.10      302.37     47.02 o 
 -24   2   2      564.29      548.46     31.17 o 
 -22   2   2      802.00      770.17     25.72 o 
 -20   2   2      224.27      239.11     11.01 o 
 -18   2   2      587.21      580.72     17.35 o 
 -16   2   2      189.91      210.85      7.76 o 
 -14   2   2     1882.45     1911.53     41.54 o 
 -12   2   2     4472.63     4458.47     90.50 o 
 -10   2   2    10578.08    10971.31    215.37 o 
  -8   2   2     9869.37    10375.62    186.07 o 
  -6   2   2     1773.49     1726.20     35.88 o 
  -4   2   2       26.82       19.44      1.29 o 
  -2   2   2      461.23      440.93      8.70 o 
   0   2   2      429.76      494.64     12.87 o 
   2   2   2    13141.13    13088.30    155.56 o 
   4   2   2    22088.84    21649.52    341.39 o 
   6   2   2    18580.83    17281.84    607.15 o 
   8   2   2     1210.38     1119.60     33.40 o 
  10   2   2        6.74       18.99      4.59 o 
  12   2   2       26.30       32.55      2.59 o 
  14   2   2        3.07        3.79      2.21 o 
  16   2   2     3116.72     3413.30     90.38 o 
  18   2   2     3305.10     3281.13     92.77 o 
  20   2   2     1702.44     1691.19     51.48 o 
  22   2   2      454.24      408.57     20.38 o 
  24   2   2      104.47       92.66     23.47 o 
 -23   3   2      600.41      657.66     27.84 o 
 -21   3   2     1387.17     1386.95     48.73 o 
 -19   3   2      584.95      645.02     20.66 o 
 -17   3   2      556.09      577.28     16.62 o 
 -15   3   2      479.02      490.81     13.53 o 
 -13   3   2     1125.98     1155.09     26.40 o 
 -11   3   2     3773.08     3941.67     80.67 o 
  -9   3   2     4667.01     4583.88     88.26 o 
  -7   3   2     7161.82     7052.31    126.97 o 
  -5   3   2     4922.41     4524.64     56.39 o 
  -3   3   2     2422.95     2142.55     28.85 o 
  -1   3   2     3196.35     2927.05     42.28 o 
   1   3   2     3102.47     3094.85     80.18 o 
   3   3   2     8087.37     7703.46    104.62 o 
   5   3   2     3030.21     2831.41     61.58 o 
   7   3   2     7593.25     7363.14    177.31 o 
   9   3   2     1877.64     1790.48     50.03 o 
  11   3   2     1633.13     1627.88     35.95 o 
  13   3   2      683.88      644.81     22.07 o 
  15   3   2     2292.94     2488.41     65.30 o 
  17   3   2      184.15      233.03     10.95 o 
  19   3   2     1440.40     1575.71     57.88 o 
  21   3   2      359.50      394.44     20.92 o 
  23   3   2      201.86      204.01     15.16 o 
 -22   4   2     1159.90     1105.86     45.11 o 
 -20   4   2     1726.60     1705.64     60.00 o 
 -18   4   2     2534.29     2502.48     70.82 o 
 -16   4   2      386.99      355.84     12.49 o 
 -14   4   2        2.74        6.11      2.31 o 
 -12   4   2       91.88      115.86      5.21 o 
 -10   4   2      540.55      503.66     11.97 o 
  -8   4   2     5533.68     5612.76    113.91 o 
  -6   4   2    10038.44     9578.49    148.21 o 
  -4   4   2    10765.59    10696.41    168.79 o 
  -2   4   2     3061.84     2969.24     64.28 o 
   0   4   2       42.53       53.25      2.38 o 
   2   4   2       82.13       74.76      4.50 o 
   4   4   2      188.90      228.92      4.94 o 
   6   4   2     3111.23     3074.31     72.45 o 
   8   4   2     3856.16     3785.24     83.13 o 
  10   4   2     5314.65     5223.91    122.45 o 
  12   4   2     2830.01     2792.38     68.48 o 
  14   4   2      201.25      170.27     10.89 o 
  16   4   2      316.02      338.10     12.75 o 
  18   4   2       87.85       78.29      7.49 o 
  20   4   2      107.83      113.60     10.26 o 
  22   4   2      295.27      281.68     18.68 o 
 -21   5   2      715.94      687.28     32.10 o 
 -19   5   2      610.18      629.73     25.27 o 
 -17   5   2      688.37      711.52     27.54 o 
 -15   5   2      462.25      481.18     15.33 o 
 -13   5   2      356.11      363.02     11.55 o 
 -11   5   2      895.36      867.45     28.65 o 
  -9   5   2     1326.38     1276.03     28.61 o 
  -7   5   2     3248.70     3234.66     68.36 o 
  -5   5   2     2960.02     2860.01     50.52 o 
  -3   5   2     1728.96     1647.38     26.79 o 
  -1   5   2      871.64      854.92     17.17 o 
   1   5   2      480.40      477.13     10.95 o 
   3   5   2     1365.09     1350.08     24.17 o 
   5   5   2     1123.85     1067.70     18.73 o 
   7   5   2     4104.69     4277.14    116.89 o 
   9   5   2     1857.26     1921.66     48.35 o 
  11   5   2     1186.50     1213.80     32.65 o 
  13   5   2      208.62      190.25      8.06 o 
  15   5   2      481.91      457.34     18.94 o 
  17   5   2        4.61        2.25      3.55 o 
  19   5   2      649.43      666.36     31.92 o 
  21   5   2      394.05      399.89     22.71 o 
 -18   6   2      220.42      246.55     19.23 o 
 -16   6   2      166.08      177.53     12.77 o 
 -14   6   2      740.25      727.58     21.96 o 
 -12   6   2     1460.01     1469.00     39.88 o 
 -10   6   2     2322.64     2416.93     65.23 o 
  -8   6   2     1993.98     2117.22     99.77 o 
  -6   6   2      465.51      482.59     16.98 o 
  -4   6   2      123.87      125.50      4.26 o 
  -2   6   2       63.04       79.13      3.51 o 
   0   6   2      728.71      702.41     14.26 o 
   2   6   2     2694.47     2762.99     53.80 o 
   4   6   2     4546.82     4674.52     93.99 o 
   6   6   2     3277.82     3504.80     89.79 o 
   8   6   2      533.28      573.39     21.22 o 
  10   6   2       63.97       60.12      4.98 o 
  12   6   2       10.01       18.39      3.79 o 
  14   6   2       20.58       26.79      8.30 o 
  16   6   2      825.10      868.25     37.26 o 
  18   6   2      983.60     1006.57     48.00 o 
 -17   7   2      100.26      103.82     17.23 o 
 -15   7   2      145.06      145.68     11.74 o 
 -13   7   2      309.20      275.06     18.43 o 
 -11   7   2      864.06      850.62     38.25 o 
  -9   7   2      914.18      883.83     33.39 o 
  -7   7   2     1114.35     1094.99     34.61 o 
  -5   7   2      544.83      532.02     19.28 o 
  -3   7   2      330.16      318.69     11.97 o 
  -1   7   2      395.01      383.72     11.58 o 
   1   7   2      754.40      758.92     21.17 o 
   3   7   2     1202.43     1189.33     35.59 o 
   5   7   2      650.30      691.02     26.29 o 
   7   7   2      890.23      884.55     30.72 o 
   9   7   2      204.25      180.07     11.02 o 
  11   7   2      228.04      186.68     18.12 o 
  13   7   2      218.78      197.62     14.46 o 
  15   7   2      634.85      641.77     36.77 o 
 -12   8   2       10.80       20.67      5.83 o 
 -10   8   2      152.06      161.72     12.32 o 
  -8   8   2      754.78      763.42     28.07 o 
  -6   8   2     1160.55     1218.09     45.01 o 
  -4   8   2     1351.46     1389.23     47.50 o 
  -2   8   2      581.63      601.35     22.55 o 
   0   8   2      137.16      138.29      7.63 o 
   2   8   2       15.13       34.52      6.36 o 
   4   8   2      111.90      111.07      7.86 o 
   6   8   2      344.69      350.80     18.59 o 
   8   8   2      553.27      562.93     28.32 o 
  10   8   2      802.07      755.45     36.85 o 
  12   8   2      557.50      496.45     35.60 o 
  -3   9   2      333.72      324.87     18.94 o 
  -1   9   2      154.95      134.40     11.88 o 
   1   9   2      112.45      140.62     13.98 o 
   3   9   2      143.42      140.04     14.34 o 
 -24   0   3      294.81      255.78     22.86 o 
 -22   0   3     1164.98     1140.40     59.30 o 
 -20   0   3     2483.43     2502.50    126.69 o 
 -18   0   3     2386.68     2308.30     87.83 o 
 -16   0   3     1408.05     1303.14     34.71 o 
 -14   0   3       14.80       22.50      3.47 o 
 -12   0   3      361.45      328.43     10.43 o 
 -10   0   3      281.94      289.42      8.24 o 
  -8   0   3     9431.99    10097.45    220.00 o 
  -6   0   3    17237.42    18514.23    492.73 o 
  -4   0   3    24974.88    28644.05    611.05 o 
  -2   0   3     3646.62     4650.60     86.57 o 
   0   0   3     1889.86     1604.60     28.66 o 
   2   0   3     4031.80     3350.51    274.07 o 
   4   0   3      602.29      516.65     15.51 o 
   6   0   3     7898.03     8656.96    187.78 o 
   8   0   3    13579.94    14223.84    334.77 o 
  10   0   3     9570.25     9589.43    320.62 o 
  12   0   3     2514.90     2497.28     63.12 o 
  14   0   3       61.66       52.41      3.57 o 
  16   0   3      423.11      431.03     14.33 o 
  18   0   3       91.60       85.19     11.08 o 
  20   0   3      578.05      578.16     34.94 o 
  22   0   3      931.16      883.48     54.76 o 
  24   0   3      750.44      734.13     58.95 o 
 -25   1   3      138.91      151.48     17.57 o 
 -23   1   3      328.64      325.63     16.43 o 
 -21   1   3      638.84      661.84     21.59 o 
 -19   1   3     2349.19     2387.53     62.98 o 
 -17   1   3     2147.73     2332.92     55.35 o 
 -15   1   3     1231.36     1260.56     28.21 o 
 -13   1   3     1318.34     1358.07     22.68 o 
 -11   1   3     1011.60     1018.15     15.63 o 
  -9   1   3     2124.17     2243.44     64.47 o 
  -7   1   3     4361.52     4347.47     61.00 o 
  -5   1   3    13955.90    15109.45    221.43 o 
  -3   1   3     3667.60     3412.57     44.26 o 
  -1   1   3     9985.40    10459.40    142.93 o 
   1   1   3     2352.24     2190.48     58.25 o 
   3   1   3     2342.53     2124.13     29.34 o 
   5   1   3     4635.38     4418.88     65.35 o 
   7   1   3     1793.53     1404.39     29.51 o 
   9   1   3     6504.34     6620.82    138.36 o 
  11   1   3     2558.55     2420.90     47.84 o 
  13   1   3     1239.20     1293.99     34.53 o 
  15   1   3     1091.42     1141.49     50.21 o 
  17   1   3      493.66      519.29     22.23 o 
  19   1   3      344.39      371.37     18.53 o 
  21   1   3      342.99      363.04     20.77 o 
  23   1   3      545.65      607.67     43.63 o 
 -24   2   3       29.65       22.34      7.02 o 
 -22   2   3       28.62       32.18      6.12 o 
 -20   2   3      361.40      367.34     13.55 o 
 -18   2   3     1775.03     1821.69     48.89 o 
 -16   2   3     5262.35     5377.41    134.84 o 
 -14   2   3     5088.72     5220.20    119.40 o 
 -12   2   3     1590.96     1616.46     38.63 o 
 -10   2   3      216.67      216.86      7.20 o 
  -8   2   3      158.01      188.73      4.89 o 
  -6   2   3      293.75      288.71      6.07 o 
  -4   2   3     7471.75     7504.29     90.26 o 
  -2   2   3    13318.47    13455.39    401.12 o 
   0   2   3    11918.16    11866.77    218.34 o 
   2   2   3     8381.81     8648.47    122.38 o 
   4   2   3     1482.34     1541.01     29.66 o 
   6   2   3     1501.08     1690.33     36.23 o 
   8   2   3      378.64      389.74     11.25 o 
  10   2   3      747.29      690.24     16.64 o 
  12   2   3     1821.51     1750.97     42.04 o 
  14   2   3     2592.26     2538.00     72.21 o 
  16   2   3     1145.79     1163.30     56.15 o 
  18   2   3     1442.85     1569.38     48.77 o 
  20   2   3      422.62      449.19     17.85 o 
  22   2   3       78.60       61.95     10.45 o 
  24   2   3       48.22       47.60     10.25 o 
 -23   3   3      250.91      237.71     14.39 o 
 -21   3   3      347.21      349.44     15.05 o 
 -19   3   3     1295.60     1223.80     36.29 o 
 -17   3   3     1350.76     1390.12     42.55 o 
 -15   3   3      958.48      927.62     26.67 o 
 -13   3   3     1216.92     1186.15     28.71 o 
 -11   3   3      730.12      713.92     25.07 o 
  -9   3   3      965.50      970.54     20.06 o 
  -7   3   3     1611.57     1625.76     44.25 o 
  -5   3   3     5586.33     5560.73     73.87 o 
  -3   3   3     2075.02     2109.13     34.57 o 
  -1   3   3     4953.32     5229.74    197.07 o 
   1   3   3     1463.31     1568.49     25.38 o 
   3   3   3      767.58      797.88     13.83 o 
   5   3   3     1277.38     1330.33     25.91 o 
   7   3   3      340.39      299.21     13.80 o 
   9   3   3     2951.66     3034.44     96.72 o 
  11   3   3     1733.11     1665.67     40.65 o 
  13   3   3     1292.34     1287.41     37.28 o 
  15   3   3     1032.28     1002.82     29.47 o 
  17   3   3      377.37      366.43     15.10 o 
  19   3   3      119.20      122.33     11.96 o 
  21   3   3      122.16      122.07     10.61 o 
  23   3   3      295.87      275.05     23.39 o 
 -22   4   3      702.51      715.76     32.71 o 
 -20   4   3     1337.26     1412.29     47.71 o 
 -18   4   3     1166.90     1229.54     37.53 o 
 -16   4   3      772.25      802.45     23.50 o 
 -14   4   3       56.73       66.20      4.54 o 
 -12   4   3        7.41       17.15      3.45 o 
 -10   4   3      552.12      564.01     13.93 o 
  -8   4   3     4884.21     4999.22    102.72 o 
  -6   4   3     8186.04     8008.05    125.57 o 
  -4   4   3     9411.41     9455.42    178.68 o 
  -2   4   3     2776.54     2803.72     60.83 o 
   0   4   3        9.85       23.34      2.57 o 
   2   4   3       98.23       81.82      2.09 o 
   4   4   3       41.47       36.26      2.98 o 
   6   4   3     4289.29     4648.69    104.08 o 
   8   4   3     6688.00     6912.04    168.88 o 
  10   4   3     4976.36     5114.15    131.85 o 
  12   4   3     1612.92     1614.40     43.19 o 
  14   4   3      125.51      129.81      6.48 o 
  16   4   3      101.02       86.98      9.66 o 
  18   4   3       68.43      108.86     20.76 o 
  20   4   3      329.59      358.01     21.10 o 
  22   4   3      510.27      479.19     28.43 o 
 -21   5   3      368.34      375.24     21.06 o 
 -19   5   3     1077.03     1057.15     45.95 o 
 -17   5   3      976.47      996.14     35.46 o 
 -15   5   3      395.57      416.30     15.04 o 
 -13   5   3      385.81      401.06     13.59 o 
 -11   5   3      237.56      254.25      8.74 o 
  -9   5   3      821.60      807.55     22.29 o 
  -7   5   3     1751.80     1765.22     50.15 o 
  -5   5   3     4006.04     3741.93     79.60 o 
  -3   5   3     1519.93     1448.07     28.94 o 
  -1   5   3     1634.14     1531.65     31.23 o 
   1   5   3      469.77      452.21     10.29 o 
   3   5   3      595.65      559.07     12.16 o 
   5   5   3     1596.35     1585.94     34.14 o 
   7   5   3     1172.22     1220.58     30.72 o 
   9   5   3     2258.61     2480.00     65.36 o 
  11   5   3      726.35      804.72     26.54 o 
  13   5   3      257.59      254.79     10.71 o 
  15   5   3      210.79      181.97      9.34 o 
  17   5   3      236.84      221.96     14.49 o 
  19   5   3      231.70      240.60     15.75 o 
 -18   6   3      478.02      467.82     24.16 o 
 -16   6   3     1386.35     1360.29     71.58 o 
 -14   6   3     1294.80     1232.96     41.52 o 
 -12   6   3      551.46      532.20     18.92 o 
 -10   6   3      154.27      146.59      8.34 o 
  -8   6   3      102.56      111.20      6.74 o 
  -6   6   3      116.79      100.83      7.34 o 
  -4   6   3     1089.68     1014.82     22.88 o 
  -2   6   3     2207.90     2117.90     58.42 o 
   0   6   3     2190.75     2054.17     61.63 o 
   2   6   3     1884.02     1842.22     43.13 o 
   4   6   3      548.58      531.38     19.04 o 
   6   6   3      376.56      401.09     16.14 o 
   8   6   3      100.28      100.00      7.09 o 
  10   6   3      146.26      128.58      8.46 o 
  12   6   3      419.18      364.28     16.95 o 
  14   6   3      714.15      655.49     37.09 o 
  16   6   3      426.17      388.34     32.29 o 
  18   6   3      486.87      486.97     32.30 o 
 -15   7   3      289.49      306.81     19.86 o 
 -13   7   3      497.69      535.12     27.93 o 
 -11   7   3      279.65      304.66     18.63 o 
  -9   7   3      312.79      348.13     15.10 o 
  -7   7   3      304.59      332.67     15.77 o 
  -5   7   3      941.58     1008.64     47.27 o 
  -3   7   3      658.67      742.04     33.25 o 
  -1   7   3     1172.53     1184.14     30.74 o 
   1   7   3      628.97      660.66     18.92 o 
   3   7   3      357.65      353.04     14.70 o 
   5   7   3      274.64      293.66     13.40 o 
   7   7   3      112.55      121.90      9.15 o 
   9   7   3      540.18      573.87     26.32 o 
  11   7   3      467.36      479.85     26.92 o 
  13   7   3      484.67      494.12     29.83 o 
  15   7   3      344.13      341.72     33.03 o 
 -10   8   3      181.99      185.47     14.04 o 
  -8   8   3      723.28      762.55     29.68 o 
  -6   8   3      995.99     1049.41     41.35 o 
  -4   8   3     1005.44     1081.66     41.63 o 
  -2   8   3      396.17      365.36     17.22 o 
   0   8   3       20.58       17.98      5.76 o 
   2   8   3        7.17        7.82      3.61 o 
   4   8   3       42.72       49.24      6.32 o 
   6   8   3      549.87      578.58     28.42 o 
   8   8   3      825.50      850.08     41.43 o 
  10   8   3      713.11      693.58     38.27 o 
 -24   0   4      569.34      622.07     40.73 o 
 -22   0   4      274.71      306.82     22.73 o 
 -20   0   4      234.81      265.13     19.40 o 
 -18   0   4      258.34      315.64     19.34 o 
 -16   0   4      244.98      251.47     10.93 o 
 -14   0   4     3184.18     3458.79    116.86 o 
 -12   0   4     4221.19     4398.43    116.27 o 
 -10   0   4     3516.33     3313.78    262.10 o 
  -8   0   4     4058.09     3961.42    111.25 o 
  -6   0   4     4709.54     4892.17    190.57 o 
  -4   0   4      373.08      324.70     11.95 o 
  -2   0   4     4303.28     4775.44    164.08 o 
   0   0   4     1950.55     1870.78     41.74 o 
   2   0   4     3987.93     3602.09     84.40 o 
   4   0   4     4267.40     4086.32     98.21 o 
   6   0   4     5301.22     5131.50    127.60 o 
   8   0   4     5668.46     5778.47    146.36 o 
  10   0   4     1882.71     1894.89     65.91 o 
  12   0   4      872.26      789.18     26.42 o 
  14   0   4      202.69      202.71     18.94 o 
  16   0   4       93.19      107.65     15.83 o 
  18   0   4      473.26      535.58     39.88 o 
  20   0   4      422.85      439.64     36.41 o 
  22   0   4      928.31     1002.79     68.49 o 
 -23   1   4      259.61      232.79     14.34 o 
 -21   1   4      130.74      135.22     13.22 o 
 -19   1   4      601.39      583.85     20.84 o 
 -17   1   4     1110.14      991.05     60.04 o 
 -15   1   4     3947.85     3836.03     87.66 o 
 -13   1   4      397.26      386.34     12.90 o 
 -11   1   4     3921.37     3913.99     69.31 o 
  -9   1   4      271.61      270.11      7.48 o 
  -7   1   4     1274.25     1326.38     20.73 o 
  -5   1   4      945.94      936.94     15.71 o 
  -3   1   4     6708.02     7402.66    114.33 o 
  -1   1   4     1634.02     1714.34     47.19 o 
   1   1   4     5194.16     5857.41     97.55 o 
   3   1   4     1762.54     2024.67     33.94 o 
   5   1   4     1881.15     2039.92     36.43 o 
   7   1   4      515.80      508.58     10.52 o 
   9   1   4     1019.67      945.47     23.15 o 
  11   1   4     1163.70     1100.58     28.30 o 
  13   1   4      920.22      884.30     24.89 o 
  15   1   4      965.50      974.42     38.84 o 
  17   1   4      550.00      515.51     18.54 o 
  19   1   4      384.83      399.82     21.72 o 
  21   1   4      160.95      155.04     14.12 o 
  23   1   4       96.19      111.40     17.43 o 
 -24   2   4       19.96       34.25     13.50 o 
 -22   2   4        2.81        9.19      3.98 o 
 -20   2   4      200.42      182.21     10.46 o 
 -18   2   4     1700.33     1709.98     46.42 o 
 -16   2   4     3233.07     3174.91    110.71 o 
 -14   2   4     6451.08     6567.55    158.19 o 
 -12   2   4     1899.11     1808.03     39.53 o 
 -10   2   4      114.84      100.23      4.06 o 
  -8   2   4      611.61      574.46     12.81 o 
  -6   2   4      257.09      273.46      9.15 o 
  -4   2   4     2085.00     2029.08     26.05 o 
  -2   2   4    19081.85    19829.24    410.05 o 
   0   2   4    13241.95    13639.77    209.40 o 
   2   2   4     4517.31     4505.28     78.81 o 
   4   2   4        7.43       12.59      2.15 o 
   6   2   4      671.94      669.55     10.52 o 
   8   2   4       10.08       27.60      7.04 o 
  10   2   4      979.59      952.22     25.10 o 
  12   2   4     4050.64     3920.55    105.27 o 
  14   2   4     3413.94     3281.59     94.26 o 
  16   2   4     1081.87      946.53     59.14 o 
  18   2   4      197.45      207.67     11.87 o 
  20   2   4        8.85       10.25      5.28 o 
  22   2   4       65.97      126.09     48.96 o 
 -23   3   4      157.80      169.12     17.25 o 
 -21   3   4       64.67       73.53      5.86 o 
 -19   3   4      412.33      406.73     14.76 o 
 -17   3   4     1021.37     1031.39     31.22 o 
 -15   3   4     3381.99     3421.79     87.26 o 
 -13   3   4      586.56      589.64     16.90 o 
 -11   3   4     2722.97     2787.95     58.95 o 
  -9   3   4      215.84      221.43      5.70 o 
  -7   3   4      817.26      781.37     22.31 o 
  -5   3   4     1332.83     1404.26     29.07 o 
  -3   3   4     6081.87     6160.67    120.74 o 
  -1   3   4     2954.25     2914.91     55.43 o 
   1   3   4     4389.45     4458.73     85.67 o 
   3   3   4     1416.94     1399.71     26.63 o 
   5   3   4     1047.22     1034.13     22.15 o 
   7   3   4      510.36      501.77     13.64 o 
   9   3   4     1270.66     1238.05     36.36 o 
  11   3   4     1706.20     1781.34     48.75 o 
  13   3   4     1198.26     1311.91     39.30 o 
  15   3   4      807.71      886.72     29.47 o 
  17   3   4      270.93      288.77     16.19 o 
  19   3   4      157.01      173.31     11.05 o 
  21   3   4       83.33       80.60     12.13 o 
 -22   4   4      191.14      154.51     12.64 o 
 -20   4   4      156.58      131.73      9.37 o 
 -18   4   4      159.43      160.89      9.28 o 
 -16   4   4      116.32      121.88      8.29 o 
 -14   4   4     1401.81     1342.52     36.62 o 
 -12   4   4     1811.28     1661.16     48.07 o 
 -10   4   4     1644.44     1516.72     41.38 o 
  -8   4   4     1798.22     1660.20     42.62 o 
  -6   4   4     1832.30     1753.69     44.36 o 
  -4   4   4      163.02      152.57      5.20 o 
  -2   4   4     1012.35     1101.29     27.03 o 
   0   4   4      494.73      438.39     10.18 o 
   2   4   4     1043.36      957.51     21.61 o 
   4   4   4     1577.31     1470.33     39.33 o 
   6   4   4     2091.89     2115.06     48.43 o 
   8   4   4     2343.59     2415.97     61.06 o 
  10   4   4      768.46      768.00     22.90 o 
  12   4   4      357.06      342.78     15.00 o 
  14   4   4       62.55       72.24      6.32 o 
  16   4   4       46.99       45.59      7.58 o 
  18   4   4      222.87      203.10     14.75 o 
  20   4   4      264.38      239.90     17.98 o 
 -19   5   4      293.17      285.55     24.43 o 
 -17   5   4      429.50      423.86     20.19 o 
 -15   5   4     1190.74     1151.23     38.33 o 
 -13   5   4      208.24      196.71     11.23 o 
 -11   5   4     1447.86     1428.48     43.07 o 
  -9   5   4      367.92      356.82     14.44 o 
  -7   5   4      643.96      594.80     17.51 o 
  -5   5   4      551.66      545.16     14.19 o 
  -3   5   4     1613.15     1595.28     45.05 o 
  -1   5   4      719.03      730.63     18.02 o 
   1   5   4     1681.51     1657.80     36.60 o 
   3   5   4     1131.57     1091.76     27.43 o 
   5   5   4     1063.43     1028.44     33.37 o 
   7   5   4      447.51      446.16     18.62 o 
   9   5   4      367.71      342.28     15.39 o 
  11   5   4      306.88      323.61     15.85 o 
  13   5   4      247.76      246.45     12.81 o 
  15   5   4      392.46      387.05     18.33 o 
  17   5   4      350.15      327.58     20.80 o 
  19   5   4      306.12      304.49     39.06 o 
 -18   6   4      571.18      575.38     50.83 o 
 -16   6   4      853.30      889.63     35.57 o 
 -14   6   4     1555.71     1627.73     58.51 o 
 -12   6   4      514.89      517.99     28.02 o 
 -10   6   4        2.59       10.90      5.13 o 
  -8   6   4        8.04       12.06      3.45 o 
  -6   6   4      199.38      223.01     10.43 o 
  -4   6   4      783.97      875.00     29.47 o 
  -2   6   4     3560.69     3811.72    110.42 o 
   0   6   4     3046.32     2988.35     73.82 o 
   2   6   4     1131.95     1085.02     47.06 o 
   4   6   4       79.81       73.61      6.50 o 
   6   6   4       22.83       30.64      5.81 o 
   8   6   4       33.65       41.91      5.35 o 
  10   6   4      261.70      306.00     16.27 o 
  12   6   4     1063.69     1126.43     48.25 o 
  14   6   4      946.35      976.47     54.07 o 
  16   6   4      442.93      440.62     28.12 o 
 -13   7   4      213.68      211.51     13.47 o 
 -11   7   4      507.91      521.29     21.55 o 
  -9   7   4       60.44       63.90      6.47 o 
  -7   7   4      142.37      141.43     14.18 o 
  -5   7   4      295.64      315.32     14.33 o 
  -3   7   4     1088.58     1102.55     40.02 o 
  -1   7   4      665.09      617.69     18.61 o 
   1   7   4      706.43      675.02     27.70 o 
   3   7   4      201.68      189.29     10.73 o 
   5   7   4      108.84       90.31      9.36 o 
   7   7   4      105.73      102.95      9.41 o 
   9   7   4      319.61      296.65     16.33 o 
  11   7   4      504.19      519.44     31.06 o 
  13   7   4      351.96      343.60     24.06 o 
  -8   8   4      374.56      416.01     21.68 o 
  -6   8   4      354.78      370.75     18.26 o 
  -4   8   4      101.53      132.23     11.64 o 
  -2   8   4      150.47      159.98     14.16 o 
   0   8   4      135.17      129.50     11.62 o 
   2   8   4      155.95      169.34     14.32 o 
   4   8   4      331.83      310.97     16.36 o 
   6   8   4      385.65      427.92     22.70 o 
 -22   0   5      395.26      387.26     26.75 o 
 -20   0   5        0.76       -4.55      4.95 o 
 -18   0   5       58.17       84.33     13.46 o 
 -16   0   5      161.66      165.07     12.85 o 
 -14   0   5      590.00      553.14     18.92 o 
 -12   0   5     8967.48     8885.74    259.75 o 
 -10   0   5     6652.80     6389.65    214.36 o 
  -8   0   5     2077.89     1971.13    100.26 o 
  -6   0   5        2.04        5.52      2.08 o 
  -4   0   5      683.74      665.31     16.85 o 
  -2   0   5      164.46      177.16     10.02 o 
   0   0   5      952.14     1088.28     38.56 o 
   2   0   5    10695.51    11235.74    328.81 o 
   4   0   5     5522.39     5728.62    166.56 o 
   6   0   5     3038.18     3085.44    100.07 o 
   8   0   5      238.06      218.55     14.59 o 
  10   0   5       14.05       25.22      3.00 o 
  12   0   5      113.03       88.77     10.36 o 
  14   0   5      605.34      548.95     63.38 o 
  16   0   5      471.76      455.23     37.41 o 
  18   0   5     1063.40     1002.33     71.53 o 
  20   0   5      421.32      420.86     42.46 o 
  22   0   5      140.50      116.35     17.92 o 
 -23   1   5      226.75      237.05     15.64 o 
 -21   1   5      469.56      501.16     21.09 o 
 -19   1   5       57.63       63.44      5.90 o 
 -17   1   5      224.87      247.34     10.20 o 
 -15   1   5      847.55      918.98     25.16 o 
 -13   1   5     3014.71     3129.62     73.13 o 
 -11   1   5     1046.91     1114.50     23.30 o 
  -9   1   5     3623.57     3595.30     64.93 o 
  -7   1   5      963.89      906.94     16.78 o 
  -5   1   5      550.12      521.59     10.47 o 
  -3   1   5      935.77      981.71     17.05 o 
  -1   1   5     2699.46     2703.53     47.86 o 
   1   1   5     2691.70     2768.12     52.92 o 
   3   1   5     2169.52     2323.00     45.99 o 
   5   1   5     3200.86     3451.50     74.63 o 
   7   1   5      835.43      860.07     17.71 o 
   9   1   5      372.94      375.61     14.73 o 
  11   1   5      787.69      714.73     21.73 o 
  13   1   5      381.67      358.37     13.58 o 
  15   1   5      489.55      453.83     34.84 o 
  17   1   5      623.38      639.48     31.39 o 
  19   1   5      212.59      229.72     17.25 o 
  21   1   5      231.57      268.72     21.43 o 
 -22   2   5      395.70      442.42     27.14 o 
 -20   2   5      367.83      369.54     18.03 o 
 -18   2   5      522.26      546.22     18.00 o 
 -16   2   5     1017.45     1039.45     28.50 o 
 -14   2   5      176.40      184.64      7.68 o 
 -12   2   5     2005.86     2089.00     54.39 o 
 -10   2   5      649.43      628.79     14.42 o 
  -8   2   5      596.42      570.87     10.33 o 
  -6   2   5     1388.43     1292.24     23.57 o 
  -4   2   5     2986.42     2987.32     71.86 o 
  -2   2   5     3443.68     3564.77     76.18 o 
   0   2   5     2409.54     2532.72     53.71 o 
   2   2   5     2924.73     3069.20     57.68 o 
   4   2   5       35.65       37.13      2.54 o 
   6   2   5      113.07      119.87      3.66 o 
   8   2   5      463.13      485.48     16.30 o 
  10   2   5     1572.27     1604.90     45.17 o 
  12   2   5     1367.75     1418.76     42.57 o 
  14   2   5     2054.05     1969.93     59.94 o 
  16   2   5      208.91      198.41     19.34 o 
  18   2   5       75.41       77.99     10.25 o 
  20   2   5        0.89        2.99      5.59 o 
 -21   3   5      330.12      314.17     20.22 o 
 -19   3   5       78.02       84.29      7.08 o 
 -17   3   5      253.04      217.04     10.58 o 
 -15   3   5      689.39      689.21     25.53 o 
 -13   3   5     1905.26     1916.04     56.54 o 
 -11   3   5      510.34      470.75     17.81 o 
  -9   3   5     1987.03     1992.26     53.58 o 
  -7   3   5      588.93      542.47     13.75 o 
  -5   3   5      462.79      430.71     10.52 o 
  -3   3   5      663.00      632.11     18.03 o 
  -1   3   5     1493.84     1457.99     32.32 o 
   1   3   5     1018.53      972.19     22.57 o 
   3   3   5      793.12      748.39     17.38 o 
   5   3   5     1536.71     1524.76     45.36 o 
   7   3   5      621.15      596.68     18.22 o 
   9   3   5      438.21      412.03     14.63 o 
  11   3   5      734.76      672.47     24.11 o 
  13   3   5      239.66      221.26     11.57 o 
  15   3   5      185.76      155.22      9.38 o 
  17   3   5      246.88      212.55     11.41 o 
  19   3   5      105.91       78.00     11.68 o 
 -20   4   5        5.59        2.37      3.68 o 
 -18   4   5        4.13        4.96      3.41 o 
 -16   4   5      146.07      138.84      8.56 o 
 -14   4   5      409.54      420.48     18.41 o 
 -12   4   5     4283.76     4560.84    148.25 o 
 -10   4   5     3285.63     3300.99     99.58 o 
  -8   4   5     1270.54     1382.77     41.95 o 
  -6   4   5       65.18       65.45      5.04 o 
  -4   4   5       34.84       28.98      2.98 o 
  -2   4   5        1.10        2.17      1.81 o 
   0   4   5      780.85      848.02     20.50 o 
   2   4   5     5011.53     4914.58    137.72 o 
   4   4   5     3023.18     2962.21     95.23 o 
   6   4   5     1941.05     1959.22     63.46 o 
   8   4   5      302.65      336.05     17.05 o 
  10   4   5       10.33       24.86      7.49 o 
  12   4   5       18.88       15.73      4.63 o 
  14   4   5      315.00      334.62     17.20 o 
  16   4   5      284.37      296.38     16.39 o 
  18   4   5      584.61      564.40     31.78 o 
 -17   5   5       77.90       81.86      8.49 o 
 -15   5   5      305.18      300.41     15.39 o 
 -13   5   5     1139.00     1117.04     39.97 o 
 -11   5   5      560.91      550.49     23.93 o 
  -9   5   5     1437.60     1442.60     47.25 o 
  -7   5   5      362.18      349.25     13.92 o 
  -5   5   5      144.42      144.94      7.33 o 
  -3   5   5      203.85      215.31      7.86 o 
  -1   5   5      940.29      928.62     23.70 o 
   1   5   5     1054.15     1044.78     26.91 o 
   3   5   5     1126.68     1184.26     41.15 o 
   5   5   5     1119.80     1238.89     44.33 o 
   7   5   5      235.47      248.64     14.20 o 
   9   5   5       51.74       59.06      7.58 o 
  11   5   5      198.65      204.30     13.10 o 
  13   5   5      180.47      167.34     11.86 o 
  15   5   5      314.88      310.50     18.53 o 
  17   5   5      379.05      378.54     30.47 o 
 -16   6   5      338.58      322.08     16.89 o 
 -14   6   5       87.02      104.20      9.64 o 
 -12   6   5      470.12      487.28     21.01 o 
 -10   6   5      189.78      162.45     10.25 o 
  -8   6   5      178.28      148.20      9.42 o 
  -6   6   5      431.89      397.26     18.22 o 
  -4   6   5      851.67      852.53     31.60 o 
  -2   6   5      882.91      859.63     28.07 o 
   0   6   5      611.07      613.45     23.52 o 
   2   6   5      647.95      642.59     25.72 o 
   4   6   5       12.53        7.98      3.88 o 
   6   6   5       48.53       49.43      7.56 o 
   8   6   5      135.04      121.98      9.30 o 
  10   6   5      468.66      470.90     24.72 o 
  12   6   5      417.61      414.98     23.65 o 
  14   6   5      584.13      561.72     33.72 o 
 -11   7   5      118.61      133.85     14.46 o 
  -9   7   5      412.66      465.13     22.86 o 
  -7   7   5      209.95      242.86     15.03 o 
  -5   7   5      240.15      243.36     12.39 o 
  -3   7   5      260.56      258.44     16.89 o 
  -1   7   5      427.91      437.04     25.50 o 
   1   7   5      182.57      192.42     21.47 o 
   3   7   5      177.10      200.68     11.87 o 
   5   7   5      301.85      345.01     18.84 o 
   7   7   5      232.51      244.61     15.71 o 
   9   7   5      221.76      224.41     17.30 o 
  -4   8   5        8.77       15.28      9.25 o 
  -2   8   5       13.62       27.16      8.11 o 
   0   8   5      122.67      134.65     13.74 o 
   2   8   5      625.58      632.15     50.05 o 
 -22   0   6      481.58      464.64     30.99 o 
 -20   0   6      236.23      236.29     27.50 o 
 -18   0   6      122.08      126.60     13.36 o 
 -16   0   6      269.96      275.81     16.00 o 
 -14   0   6      580.31      638.90     32.41 o 
 -12   0   6     1348.27     1455.40     54.45 o 
 -10   0   6     2385.18     2414.27     71.25 o 
  -8   0   6     2422.78     2581.54     75.01 o 
  -6   0   6       98.52      121.52      6.23 o 
  -4   0   6      182.12      183.47      7.79 o 
  -2   0   6      125.76      121.20      6.75 o 
   0   0   6     2199.91     2292.36     85.82 o 
   2   0   6     1602.84     1727.33     55.63 o 
   4   0   6     8012.61     8715.30    291.81 o 
   6   0   6      371.55      376.66     16.06 o 
   8   0   6      334.67      328.35     13.37 o 
  10   0   6        0.55        6.94      2.81 o 
  12   0   6       25.77       53.23     15.39 o 
  14   0   6      226.99      303.05     25.97 o 
  16   0   6      943.96     1022.11     69.88 o 
  18   0   6      608.16      657.10     51.48 o 
  20   0   6      184.64      154.71     22.63 o 
 -21   1   6      378.77      397.71     25.87 o 
 -19   1   6      468.37      413.21     17.15 o 
 -17   1   6      132.91      117.73      7.14 o 
 -15   1   6       64.58       65.38      4.42 o 
 -13   1   6      596.84      563.88     16.53 o 
 -11   1   6     1021.14     1010.25     22.02 o 
  -9   1   6     1276.42     1238.69     25.78 o 
  -7   1   6     1431.68     1377.07     34.58 o 
  -5   1   6     1238.00     1229.68     24.54 o 
  -3   1   6      426.15      433.52     10.18 o 
  -1   1   6      168.44      165.91      5.66 o 
   1   1   6     1845.02     1836.87     38.94 o 
   3   1   6      240.51      225.13      7.83 o 
   5   1   6      969.24      953.57     22.55 o 
   7   1   6     1026.97     1079.23     48.92 o 
   9   1   6      458.40      455.92     29.99 o 
  11   1   6      152.48      154.48      8.83 o 
  13   1   6      565.38      489.81     17.69 o 
  15   1   6       92.90       87.91     10.73 o 
  17   1   6      180.44      176.29     16.09 o 
  19   1   6      108.86      112.31     14.25 o 
 -20   2   6      960.25      967.28     45.04 o 
 -18   2   6      421.94      463.93     21.96 o 
 -16   2   6       40.99       42.71      5.62 o 
 -14   2   6       38.71       41.58      4.69 o 
 -12   2   6        1.10        1.33      3.05 o 
 -10   2   6      983.48      934.99     27.61 o 
  -8   2   6     4184.39     4241.55    107.32 o 
  -6   2   6     2861.45     2953.07     84.21 o 
  -4   2   6     2468.31     2505.13     62.01 o 
  -2   2   6      162.17      171.62      6.97 o 
   0   2   6       10.98       20.17      2.98 o 
   2   2   6      322.53      329.32     10.79 o 
   4   2   6     1918.27     1948.24     54.23 o 
   6   2   6      375.29      343.08     13.84 o 
   8   2   6     2229.47     2219.42     68.09 o 
  10   2   6     1197.30     1162.31     42.90 o 
  12   2   6      391.12      359.50     14.53 o 
  14   2   6       24.37       28.80      4.94 o 
  16   2   6       49.06       35.97      7.68 o 
  18   2   6       28.18       31.35      8.75 o 
 -19   3   6      442.46      452.54     26.37 o 
 -17   3   6      146.30      152.22      9.37 o 
 -15   3   6       56.35       83.04      7.55 o 
 -13   3   6      357.86      402.15     17.00 o 
 -11   3   6      726.17      813.51     27.81 o 
  -9   3   6     1030.31     1069.27     33.64 o 
  -7   3   6     1500.59     1564.08     42.00 o 
  -5   3   6     1236.37     1253.72     32.49 o 
  -3   3   6      445.14      485.62     14.79 o 
  -1   3   6      100.41      105.40      5.15 o 
   1   3   6     1151.37     1151.12     28.73 o 
   3   3   6      233.25      236.23     13.07 o 
   5   3   6     1071.40     1155.27     42.24 o 
   7   3   6     1267.05     1380.18     49.10 o 
   9   3   6      586.21      679.35     28.72 o 
  11   3   6      139.78      178.69     11.44 o 
  13   3   6      289.79      292.93     15.23 o 
  15   3   6       30.09       53.37      8.32 o 
  17   3   6      107.88      110.15     15.75 o 
 -18   4   6       89.14       69.08      8.23 o 
 -16   4   6      173.07      157.13     10.71 o 
 -14   4   6      377.26      371.47     18.17 o 
 -12   4   6      667.18      709.53     28.96 o 
 -10   4   6     1148.28     1173.94     40.25 o 
  -8   4   6      999.61      979.00     33.48 o 
  -6   4   6       38.25       31.08      4.68 o 
  -4   4   6       67.20       47.86      4.14 o 
  -2   4   6       79.45       78.20      6.23 o 
   0   4   6      899.40      815.43     24.03 o 
   2   4   6      773.62      704.55     22.60 o 
   4   4   6     3306.36     3340.32    113.14 o 
   6   4   6      174.99      158.49     10.99 o 
   8   4   6      130.19      126.51      9.93 o 
  10   4   6        0.40        0.66      3.20 o 
  12   4   6       12.57       29.94      5.52 o 
  14   4   6      110.72      115.70     10.09 o 
  16   4   6      488.22      452.07     25.73 o 
 -15   5   6       67.96       83.04     10.97 o 
 -13   5   6      311.31      288.39     14.74 o 
 -11   5   6      522.72      522.02     22.41 o 
  -9   5   6      447.19      439.98     20.13 o 
  -7   5   6      535.96      552.58     22.09 o 
  -5   5   6      396.91      400.79     16.44 o 
  -3   5   6      235.93      241.81     11.41 o 
  -1   5   6      175.84      153.37     11.09 o 
   1   5   6      932.59      915.75     44.36 o 
   3   5   6      188.17      175.77     11.82 o 
   5   5   6      329.33      319.60     18.33 o 
   7   5   6      286.04      290.66     16.49 o 
   9   5   6      127.62      117.49     10.48 o 
  11   5   6       93.81       80.58      9.52 o 
  13   5   6      326.80      314.05     20.64 o 
 -12   6   6       10.15       23.65      8.47 o 
 -10   6   6      326.05      358.28     21.00 o 
  -8   6   6      996.62     1045.98     44.62 o 
  -6   6   6      758.18      766.95     32.38 o 
  -4   6   6      713.70      693.54     26.44 o 
  -2   6   6      152.79      158.67     14.27 o 
   0   6   6       29.92       35.39      5.23 o 
   2   6   6       13.47       14.44      6.44 o 
   4   6   6      433.23      455.66     22.11 o 
   6   6   6      130.68      148.18     12.01 o 
   8   6   6      596.98      592.62     30.05 o 
  10   6   6      423.19      443.93     25.52 o 
  -7   7   6      395.29      415.46     30.88 o 
  -5   7   6      303.61      295.97     21.82 o 
  -3   7   6      118.69      111.94     12.33 o 
  -1   7   6       23.45       26.61     10.48 o 
   1   7   6      180.18      151.84     17.00 o 
   3   7   6       58.37       69.34     11.79 o 
   5   7   6      255.41      265.44     18.06 o 
 -20   0   7      401.00      374.09     38.88 o 
 -18   0   7      743.35      724.45     63.50 o 
 -16   0   7     1121.80     1004.73    128.14 o 
 -14   0   7      501.54      408.27     20.89 o 
 -12   0   7       56.42       77.28     11.36 o 
 -10   0   7        3.03        1.46      2.79 o 
  -8   0   7        1.30        0.64      3.65 o 
  -6   0   7      978.30      853.09     28.18 o 
  -4   0   7      698.40      663.99     36.58 o 
  -2   0   7     1719.42     1669.29     76.47 o 
   0   0   7     1484.38     1444.64     62.31 o 
   2   0   7      209.64      212.84     11.13 o 
   4   0   7       59.22       62.49     10.31 o 
   6   0   7      172.44      175.99     10.12 o 
   8   0   7       24.42       23.39      7.39 o 
  10   0   7      103.95       50.28     11.02 o 
  12   0   7      463.04      435.18     36.78 o 
  14   0   7      294.89      313.70     32.87 o 
  16   0   7      181.78      174.39     25.19 o 
 -19   1   7      578.47      618.37     33.15 o 
 -17   1   7      392.88      391.28     21.38 o 
 -15   1   7      269.10      248.90     11.72 o 
 -13   1   7      124.98      136.45      8.51 o 
 -11   1   7      137.73      146.27      6.70 o 
  -9   1   7      557.64      535.84     16.14 o 
  -7   1   7      534.56      566.69     18.06 o 
  -5   1   7      996.04     1023.57     28.76 o 
  -3   1   7     1159.28     1186.23     31.83 o 
  -1   1   7      477.59      497.05     20.66 o 
   1   1   7      144.00      156.85      6.51 o 
   3   1   7      972.38      968.39     24.56 o 
   5   1   7       29.99       37.26      3.82 o 
   7   1   7      452.41      441.35     22.73 o 
   9   1   7      462.34      476.37     19.02 o 
  11   1   7      301.17      312.18     14.74 o 
  13   1   7      179.86      215.99     17.88 o 
  15   1   7      123.94      113.15     13.44 o 
  17   1   7      158.48      183.99     21.73 o 
 -18   2   7      361.40      386.05     31.29 o 
 -16   2   7      185.36      171.72     10.84 o 
 -14   2   7        6.44        4.86      3.39 o 
 -12   2   7        8.94       11.54      5.68 o 
 -10   2   7      375.36      375.14     14.90 o 
  -8   2   7     1116.39     1162.28     33.51 o 
  -6   2   7     3074.43     3116.28     83.60 o 
  -4   2   7      714.33      781.48     25.17 o 
  -2   2   7      202.42      219.63      8.99 o 
   0   2   7        3.82        2.94      2.45 o 
   2   2   7       24.99       27.92      3.64 o 
   4   2   7      239.49      252.18     10.70 o 
   6   2   7     1675.50     1791.69     66.31 o 
   8   2   7     1124.66     1181.21     49.54 o 
  10   2   7      490.21      509.50     25.97 o 
  12   2   7      160.21      149.05     10.08 o 
  14   2   7        0.85       -0.74      4.99 o 
  16   2   7        1.24       14.68      9.65 o 
 -17   3   7      273.63      273.11     17.67 o 
 -15   3   7      160.73      148.61     10.42 o 
 -13   3   7       73.34       63.90      6.47 o 
 -11   3   7      112.95      109.58     10.26 o 
  -9   3   7      479.27      437.98     17.54 o 
  -7   3   7      430.49      394.83     16.23 o 
  -5   3   7      667.72      581.58     34.41 o 
  -3   3   7      583.82      559.18     19.91 o 
  -1   3   7      191.65      172.36      8.53 o 
   1   3   7       62.41       51.42      5.94 o 
   3   3   7      733.22      688.24     28.89 o 
   5   3   7       76.03       54.88      7.26 o 
   7   3   7      390.84      344.93     18.70 o 
   9   3   7      291.85      291.07     16.71 o 
  11   3   7      114.51       98.11      9.96 o 
  13   3   7       55.19       59.66     10.59 o 
  15   3   7       68.85       62.32     11.22 o 
 -16   4   7      602.97      631.89     30.70 o 
 -14   4   7      302.13      315.56     17.25 o 
 -12   4   7       71.27       85.27     11.84 o 
 -10   4   7       14.68       19.29      4.27 o 
  -8   4   7       13.05       29.31      5.06 o 
  -6   4   7      523.99      538.53     21.61 o 
  -4   4   7      388.56      387.63     17.35 o 
  -2   4   7      972.97      916.43     31.38 o 
   0   4   7      891.49      828.96     26.56 o 
   2   4   7      228.41      237.63     14.23 o 
   4   4   7       72.73       85.46     10.90 o 
   6   4   7      140.93      168.35     11.24 o 
   8   4   7       18.43       25.40      5.55 o 
  10   4   7       70.45       74.82      8.71 o 
  12   4   7      262.35      273.12     19.95 o 
  14   4   7      206.87      226.02     29.86 o 
 -13   5   7       86.88       86.00      8.01 o 
 -11   5   7       70.97       85.68      8.11 o 
  -9   5   7      188.86      198.85     12.32 o 
  -7   5   7      167.97      191.81     12.85 o 
  -5   5   7      421.34      452.96     21.11 o 
  -3   5   7      512.64      526.74     24.13 o 
  -1   5   7      278.46      276.19     15.87 o 
   1   5   7       82.61       76.36      7.74 o 
   3   5   7      282.03      244.11     14.24 o 
   5   5   7        5.93       17.42      8.41 o 
   7   5   7      123.52      136.71     11.27 o 
   9   5   7      217.60      234.10     17.04 o 
  11   5   7      184.37      176.09     14.38 o 
  -8   6   7      350.31      372.78     20.64 o 
  -6   6   7      738.21      741.12     41.39 o 
  -4   6   7      201.91      185.73     15.86 o 
  -2   6   7       76.51       79.48     11.31 o 
   0   6   7        8.93        6.68      6.19 o 
   2   6   7        0.39       -1.15      5.60 o 
   4   6   7       68.95       77.80      9.93 o 
   6   6   7      459.62      490.55     28.27 o 
 -16   0   8      617.33      701.66     64.71 o 
 -14   0   8      775.51      803.42     66.34 o 
 -12   0   8       42.60       50.59     11.63 o 
 -10   0   8        1.29        5.39      4.86 o 
  -8   0   8       39.85       33.07      4.84 o 
  -6   0   8      242.59      239.82     16.96 o 
  -4   0   8     1120.46      938.87    154.90 o 
  -2   0   8     1384.32     1363.84     75.62 o 
   0   0   8      964.86     1079.71     55.56 o 
   2   0   8      211.95      254.60     17.96 o 
   4   0   8       17.78        9.84      4.21 o 
   6   0   8        3.40        6.79      4.24 o 
   8   0   8       94.50      103.20     14.19 o 
  10   0   8      380.04      389.90     35.48 o 
  12   0   8      325.60      415.97     63.03 o 
  14   0   8      252.58      303.71     43.36 o 
 -17   1   8      508.90      503.90     37.31 o 
 -15   1   8      219.78      183.79     17.53 o 
 -13   1   8      331.90      311.78     14.72 o 
 -11   1   8       96.56       75.62      6.21 o 
  -9   1   8       82.53       74.30      5.86 o 
  -7   1   8      211.10      170.66      7.92 o 
  -5   1   8      158.08      144.55      8.03 o 
  -3   1   8      495.01      446.77     22.89 o 
  -1   1   8      443.69      449.67     18.21 o 
   1   1   8      160.60      166.92     13.07 o 
   3   1   8      221.04      208.09      9.48 o 
   5   1   8      102.05       98.56      9.30 o 
   7   1   8      189.40      184.95     12.27 o 
   9   1   8       25.84       25.91      8.27 o 
  11   1   8      252.27      245.42     23.99 o 
  13   1   8       74.24       84.82     16.03 o 
 -16   2   8      150.46      126.66     11.70 o 
 -14   2   8      535.87      514.58     24.86 o 
 -12   2   8      278.66      236.00     13.88 o 
 -10   2   8      389.84      381.18     17.29 o 
  -8   2   8       82.23       90.23      7.82 o 
  -6   2   8      157.29      153.28      8.07 o 
  -4   2   8      136.32      126.46      7.25 o 
  -2   2   8       84.34       68.23      5.34 o 
   0   2   8      200.24      189.04     12.67 o 
   2   2   8      331.24      291.67     12.70 o 
   4   2   8      238.31      247.26     16.19 o 
   6   2   8      295.47      288.37     17.48 o 
   8   2   8      241.48      239.86     14.80 o 
  10   2   8       95.85       95.20     12.10 o 
  12   2   8        4.24       10.01      6.33 o 
 -15   3   8      159.72      149.46     12.37 o 
 -13   3   8      267.51      278.94     15.84 o 
 -11   3   8      116.31      110.91      8.42 o 
  -9   3   8       97.98      112.27     10.60 o 
  -7   3   8      168.97      173.91     10.77 o 
  -5   3   8       98.52      116.76      8.62 o 
  -3   3   8      320.92      357.75     16.09 o 
  -1   3   8      341.68      376.63     16.67 o 
   1   3   8      204.80      249.48     15.52 o 
   3   3   8      268.19      343.12     24.79 o 
   5   3   8      142.93      166.64     13.02 o 
   7   3   8      134.68      129.39     11.79 o 
   9   3   8        9.03       11.65      4.85 o 
  11   3   8      135.26      164.19     16.58 o 
 -12   4   8       31.73       20.45      5.58 o 
 -10   4   8        3.75        0.26      4.07 o 
  -8   4   8        6.95       14.25      4.76 o 
  -6   4   8      129.10      122.86      9.49 o 
  -4   4   8      538.87      529.76     26.88 o 
  -2   4   8      645.52      642.38     30.45 o 
   0   4   8      469.72      445.87     24.36 o 
   2   4   8      114.73       91.52     10.30 o 
   4   4   8        3.32       -0.14      3.61 o 
   6   4   8        1.74        8.43      4.68 o 
   8   4   8       50.08       48.36      7.67 o 
  -7   5   8      108.54       95.29     10.63 o 
  -5   5   8      107.43      104.21     11.13 o 
  -3   5   8      272.05      273.97     21.86 o 
  -1   5   8      195.58      189.20     20.81 o 
   1   5   8       69.32       67.08      9.92 o 
   3   5   8       50.20       40.10      7.15 o 
   5   5   8       46.27       33.69      7.59 o 
 -12   0   9      221.18      201.62     28.90 o 
 -10   0   9      101.68      106.41     19.60 o 
  -8   0   9      100.29       69.95     10.45 o 
  -6   0   9       71.18       78.06     12.00 o 
  -4   0   9      311.70      267.27     19.56 o 
  -2   0   9      102.71       96.75     13.14 o 
   0   0   9      212.27      193.22     17.35 o 
   2   0   9       58.72       69.65      8.87 o 
   4   0   9        3.90        6.89     10.12 o 
   6   0   9       63.44       56.42     18.52 o 
   8   0   9       13.40       17.86     15.28 o 
  10   0   9      226.28      238.72     45.29 o 
 -13   1   9      180.59      157.98     17.04 o 
 -11   1   9      151.80      150.90     18.59 o 
  -9   1   9      146.88      167.95     14.18 o 
  -7   1   9      107.97      105.25      9.05 o 
  -5   1   9       60.46       50.16      6.93 o 
  -3   1   9       79.52       79.79      7.64 o 
  -1   1   9      211.86      213.26     12.11 o 
   1   1   9       60.03       56.27      7.49 o 
   3   1   9      205.85      216.17     15.79 o 
   5   1   9       71.08       78.82     16.40 o 
   7   1   9      100.99      137.34     19.03 o 
   9   1   9       86.36       80.04     15.31 o 
 -12   2   9      611.37      620.48     40.86 o 
 -10   2   9      303.60      308.73     20.88 o 
  -8   2   9       67.75       74.95      7.28 o 
  -6   2   9        9.06       12.41      3.67 o 
  -4   2   9        7.27        7.02      3.36 o 
  -2   2   9        7.69        7.25      3.76 o 
   0   2   9      353.74      389.03     22.28 o 
   2   2   9      446.23      493.66     27.57 o 
   4   2   9      237.51      249.00     16.31 o 
   6   2   9      143.93      143.65     12.65 o 
   8   2   9        3.30       -6.16      8.03 o 
  -9   3   9      106.96      107.94      9.77 o 
  -7   3   9       57.16       44.95      5.92 o 
  -5   3   9       29.28       23.72      5.99 o 
  -3   3   9       53.63       50.63     10.98 o 
  -1   3   9      184.94      167.27     14.77 o 
   1   3   9       74.93       60.53      8.84 o 
   3   3   9      170.96      178.40     14.11 o 
   5   3   9       40.71       59.30     12.80 o 
  -4   4   9      196.23      197.40     16.86 o 
  -2   4   9       74.45       91.64     12.96 o 
   0   4   9      125.46      123.49     13.99 o 
  -4   0  10       57.85       71.52     12.00 o 
  -2   0  10       22.21       32.96      8.81 o 
   0   0  10       15.00       11.41     11.62 o 
  -3   1  10       21.86       40.68     13.13 o 
  -1   1  10       41.58       39.22      7.40 o 
                                                 
